# Supplementary material for: Cleavage-Polyadenylation Factor Cft1 and SPX Domain Proteins Are Agents of Inositol Pyrophosphate Toxicosis in Fission Yeast
Source: mBio. 2022 Jan 11;13(1):e03476-21. doi: 10.1128/mbio.03476-21 (PMC8749416; doi:10.1128/mbio.03476-21)
Supplement: TABLE S1 [file mbio.03476-21-st001.xlsx]

## Sheet: cod_UP
Systematic ID	Common Name	Product	Gene_Type	Other Names	baseMean	log2FoldChange	lfcSE	stat	pvalue	padj	pqr1_average	WT_average
SPCC1795.06	map2	P-factor pheromone Map2	protein coding gene		2876.3	5.02434	0.47867	10.4965	8.96737e-26	5.04056e-24	3057.44	93.9452
SPAC869.04		formamidase-like protein, implicated in cellular detoxification (predicted)	protein coding gene		73.0953	4.9994	0.548159	9.12036	7.48777e-20	2.15887e-18	269.22	8.41694
SPBC119.04	mei3	meiosis inducing protein Mei3	protein coding gene		100.154	4.99656	0.56581	8.8308	1.03927e-18	2.5939e-17	328.316	10.2815
SPAC1250.02	mug95	Schizosaccharomyces specific protein Mug95	protein coding gene		179.88	4.71437	0.478581	9.85073	6.80484e-23	2.91779e-21	534.071	20.214
SPAPB1A11.01	mfc1	prospore membrane copper transmembrane transporter Mfc1	protein coding gene	SPAPB24D3.11	83.1407	4.70199	0.559553	8.40312	4.34771e-17	8.5787e-16	254.959	9.77986
SPCPJ732.03	meu15	Schizosaccharomyces pombe specific protein Meu15	protein coding gene		35.5336	4.61194	0.677265	6.80965	9.78335e-12	9.33535e-11	101.444	3.99946
SPAC4F8.08	mug114	Schizosaccharomyces pombe specific protein Mug114	protein coding gene		94.6833	4.45054	0.596695	7.45866	8.74085e-14	1.10525e-12	303.375	13.7956
SPAC16E8.05c		Schizosaccharomyces specific protein Mde1	protein coding gene	mde1	225.858	4.34029	0.497247	8.72864	2.57758e-18	6.04661e-17	670.989	33.2448
SPAC1A6.08c	mug125	Schizosaccharomyces specific protein Mug125	protein coding gene		595.07	3.92631	0.314941	12.4668	1.13244e-35	1.48527e-33	1816.63	119.351
SPAPB17E12.09		Schizosaccharomyces specific protein, expressed during meiotic cell cycle	protein coding gene		74.5957	3.88029	0.487399	7.96121	1.70361e-15	2.73929e-14	189.468	13.1185
SPAC22F3.02	atf31	transcription factor Atf31	protein coding gene		894.879	3.83095	0.30464	12.5753	2.886e-36	4.02176e-34	2350.92	165.138
SPBPJ4664.03	mfm3	M-factor precursor Mfm3	protein coding gene		70.7769	3.43212	0.444942	7.71364	1.22283e-14	1.75527e-13	197.397	18.3307
SPBC557.05		arrestin, implicated in vesicle-mediated transport	protein coding gene		526.047	3.38917	0.318789	10.6314	2.12877e-26	1.24907e-24	1343.9	128.198
SPAPB18E9.04c		Schizosaccharomyces pombe specific protein, possible cell surface glycoprotein	protein coding gene		3494.18	3.37723	0.355511	9.49964	2.10625e-21	7.61552e-20	8482.95	816.305
SPAC5H10.11	gmh1	alpha-1,2-galactosyltransferase Gmh1 (predicted)	protein coding gene		90.3849	3.32663	0.445993	7.45891	8.72382e-14	1.10525e-12	252.995	24.9367
SPAP27G11.08c	meu32	Schizosaccharomyces specific protein Meu32	protein coding gene	mug11	123.277	3.3255	0.471266	7.05653	1.70708e-12	1.82699e-11	283.605	28.5708
SPAC5H10.04		NADPH dehydrogenase, (Old yellow enzyme) involved in small alpha,beta-unsaturated carbonyl compounds (predicted)	protein coding gene		744.364	3.25647	0.31609	10.3023	6.87607e-25	3.51099e-23	2193.23	229.347
SPAPB8E5.10		conserved fungal protein, with meiosis specific splicing	protein coding gene		150.879	3.22573	0.459607	7.01844	2.24352e-12	2.35958e-11	340.715	36.3855
SPCC548.07c	ght1	plasma membrane high-affinity glucose:proton symporter Ght1	protein coding gene		229.563	3.20899	0.385488	8.32449	8.46934e-17	1.63659e-15	493.758	53.2543
SPCC1259.14c	meu27	UPF0300 family protein 5	protein coding gene		1603.17	3.19611	0.285538	11.1933	4.39768e-29	3.23254e-27	5133.77	560.075
SPBC1271.09	tgp1	plasma membrane glycerophosphodiester transmembrane transporter (predicted)	protein coding gene		2012.56	3.17032	0.133624	23.7256	1.96319e-124	2.18863e-121	1928.83	214.311
SPAC2E1P3.02c	amt3	plasma membrane ammonium transmembrane transporter Amt3	protein coding gene		158.972	3.11734	0.473172	6.58817	4.45283e-11	3.82883e-10	479.868	55.2244
SPBC947.05c	frp2	ferric-chelate reductase Frp2 (predicted)	protein coding gene		231.018	3.03142	0.406537	7.45668	8.87317e-14	1.11986e-12	533.565	64.9889
SPAC869.03c		plasma membrane urea transmembrane transporter (predicted)	protein coding gene		91.8446	2.96589	0.316517	9.37041	7.22497e-21	2.39247e-19	271.841	34.943
SPAC4G9.05	mpf1	meiotic pumilio family RNA-binding protein Mpf1 (predicted)	protein coding gene		196.042	2.881	0.311553	9.24722	2.30399e-20	7.06943e-19	467.121	63.4984
SPBCPT2R1.08c	tlh2	RecQ type DNA helicase Tlh1	protein coding gene		69.5633	2.87197	0.516624	5.5591	2.71168e-08	1.44414e-07	180.527	24.427
SPCC330.03c		NADPH-hemoprotein reductase (predicted)	protein coding gene		4628.58	2.83146	0.288178	9.82537	8.75551e-23	3.70668e-21	13209.7	1855.85
SPBC530.02		transmembrane transporter (predicted)	protein coding gene		1050.4	2.79908	0.343801	8.14157	3.90173e-16	7.05369e-15	2894.59	415.899
SPAC10F6.15		UPF0300 family protein 1	protein coding gene		45.4293	2.70434	0.534874	5.05603	4.28076e-07	1.80542e-06	116.737	17.9752
SPAC343.20		dubious	protein coding gene		4372.43	2.68403	0.377255	7.11462	1.12224e-12	1.23262e-11	12147.8	1890.31
SPAC1805.09c	fmt1	mitochondrial methionyl-tRNA formyltransferase Fmt1 (predicted)	protein coding gene		304.91	2.66166	0.412802	6.44777	1.13505e-10	9.13972e-10	734.853	116.252
SPBPB10D8.04c		transmembrane transporter (predicted)	protein coding gene		69.5013	2.62637	0.341259	7.69612	1.40264e-14	1.99199e-13	182.864	29.2852
SPBC725.06c	ppk31	serine/threonine protein kinase Ppk31	protein coding gene	mug25	367.34	2.54536	0.335818	7.57956	3.46724e-14	4.66647e-13	476.899	81.6328
SPBC11B10.07c	ivn1	plasma membrane phospholipid-translocating ATPase complex Lem3 family subunit Ivn1 (predicted)	protein coding gene		6731.36	2.27143	0.407628	5.57231	2.51382e-08	1.3506e-07	16479.2	3413.22
SPAC11D3.01c		Con-6 family conserved fungal protein	protein coding gene		545.492	2.26062	0.144706	15.6221	5.14428e-55	2.02412e-52	1410.34	293.91
SPAC23C11.10	mpn1	poly(U)-specific exoribonuclease, producing 3' uridine cyclic phosphate ends Mpn1	protein coding gene	usb1	245.175	2.24762	0.290781	7.7296	1.07887e-14	1.55529e-13	507.728	106.436
SPAC1039.08		serine acetyltransferase (predicted)	protein coding gene		833.063	2.21578	0.314781	7.03912	1.9346e-12	2.05406e-11	2284.39	491.888
SPBC1711.15c		Schizosaccharomyces pombe specific protein	protein coding gene		629.993	2.13471	0.157124	13.5861	4.83981e-42	1.01167e-39	1652.56	376.707
SPAC11D3.19		Schizosaccharomyces pombe specific protein	protein coding gene		431.753	2.12847	0.183854	11.577	5.39273e-31	4.94137e-29	488.759	111.379
SPCC576.16c	wtf22	pseudogene wtf element Wtf22	pseudogene		105.915	2.08445	0.270444	7.70753	1.28279e-14	1.83346e-13	128.34	29.9046
SPBC336.05c	hen1	small RNA 2'-O-methyltransferase Hen1 (predicted)	protein coding gene		378.793	2.07531	0.303253	6.84352	7.72699e-12	7.47986e-11	777.987	184.416
SPAC22G7.11c	cum1	Con-6 family conserved fungal protein	protein coding gene	SPAC4G8.01c	251.345	2.0729	0.33543	6.17982	6.41736e-10	4.56657e-09	492.986	117.021
SPCC24B10.22	pog1	mitochondrial DNA polymerase gamma Pog1	protein coding gene	SPCPB16A4.01	2636.33	2.05517	0.256552	8.01073	1.1403e-15	1.88333e-14	5846.56	1406.7
SPBC16A3.13	meu7	alpha-amylase homolog Aah4	protein coding gene	aah4	2064.18	2.03129	0.300132	6.768	1.30573e-11	1.21138e-10	724.278	177.136
SPAC14C4.08	mug5	dynactin complex subunit Mug5	protein coding gene		174.191	2.02362	0.32662	6.19564	5.8047e-10	4.17498e-09	377.406	93.0603
SPCC550.10	atd3	betaine-aldehyde dehydrogenase Atd3 (predicted)	protein coding gene	meu8	641.855	2.01997	0.288944	6.99088	2.73176e-12	2.81552e-11	1305.16	321.88
SPBC13E7.09	vrp1	verprolin	protein coding gene		2850.19	2.01499	0.230474	8.7428	2.27393e-18	5.39373e-17	6021.36	1489.92
SPCC1919.11	mug137	BAR adaptor protein, involved in endocytosis (predicted)	protein coding gene		125.547	1.89997	0.330113	5.75551	8.63797e-09	5.04624e-08	139.062	37.4269
SPAC186.01	pfl9	cell surface glycoprotein, flocculin Pfl9, DIPSY family	protein coding gene		552.19	1.89757	0.114039	16.6396	3.59872e-62	1.85168e-59	1237.78	331.026
SPAC3F10.15c	spo12	Spo12 family nuclear protein	protein coding gene	wis3	2143.2	1.87672	0.286845	6.54262	6.04487e-11	5.07966e-10	4087.48	1113.05
SPAC29E6.07		Schizosaccharomyces pombe specific protein, expressed during meiotic cell cycle	protein coding gene	SPAC30.11	111.192	1.85006	0.192792	9.59614	8.29969e-22	3.19061e-20	260.476	71.8716
SPAC222.15	meu13	Tat binding protein 1(TBP-1)-interacting protein (TBPIP) homolog (predicted)	protein coding gene	SPAC821.01	228.029	1.82117	0.377479	4.82454	1.40325e-06	5.36055e-06	539.934	152.994
SPBC1347.03	meu14	sporulation specific PIL domain protein Meu14	protein coding gene		111.768	1.81487	0.316776	5.7292	1.00908e-08	5.8087e-08	122.447	34.943
SPBC32H8.11	mei4	meiotic forkhead transcription factor Mei4	protein coding gene	dot4	270.582	1.75984	0.129604	13.5786	5.36675e-42	1.02566e-39	444.167	130.441
SPCC191.05c		nucleoside 2-deoxyribosyltransferase (predicted)	protein coding gene		309.341	1.74764	0.132532	13.1866	1.04853e-39	1.7534e-37	773.651	229.504
SPAC17A5.18c	rec25	meiotic recombination protein Rec25	protein coding gene	mug19	229.96	1.74434	0.158088	11.034	2.62073e-28	1.80722e-26	313.748	92.9266
SPAC869.08	pcm2	protein-L-isoaspartate O-methyltransferase Pcm2 (predicted)	protein coding gene		39.6749	1.73428	0.297264	5.83413	5.40716e-09	3.28805e-08	103.634	31.5953
SPCC11E10.09c		alpha-amylase homolog (predicted)	protein coding gene	SPCC188.01c	2198.23	1.70291	0.281808	6.0428	1.51463e-09	1.01011e-08	4227.16	1298.47
SPBC8D2.05c	sfi1	spindle pole body half bridge protein Sfi1	protein coding gene		1334.25	1.68528	0.230629	7.30731	2.72542e-13	3.20957e-12	2603.43	809.546
SPBP4G3.03	fub2	PI31 proteasome regulator Fub2 (predicted)	protein coding gene		1311.62	1.65308	0.319194	5.17892	2.23177e-07	9.99885e-07	3671.59	1167.63
SPBC16A3.09c	ufd1	Hrd1 ubiquitin ligase complex subunit Ufd1	protein coding gene		2263.29	1.64836	0.252935	6.51694	7.17558e-11	5.99219e-10	4022.48	1283.11
SPCC70.12c	ecl1	extender of the chronological lifespan protein Ecl1	protein coding gene	SPNG2611	1463.34	1.64816	0.24567	6.70884	1.96176e-11	1.76374e-10	1449.3	462.409
SPBC18E5.08		N-acetyltransferase (predicted)	protein coding gene		751.357	1.64634	0.252807	6.51224	7.40404e-11	6.1599e-10	1381.27	441.006
SPBC16E9.08	mcp4	prospore membrane protein Mcp4/Mug101	protein coding gene	mug101	147	1.62317	0.235703	6.8865	5.71832e-12	5.61672e-11	252.035	82.0118
SPBC1A4.01	apc10	anaphase-promoting complex substrate recognition subunit Apc10	protein coding gene	SPBC1E8.06	230.578	1.62209	0.380515	4.26288	2.01805e-05	6.10525e-05	425.419	138.462
SPBPB21E7.04c		O-methyltransferase, human COMT catechol homolog 2	protein coding gene		13333.8	1.61393	0.266842	6.04825	1.46431e-09	9.78497e-09	29763.6	9724.36
SPCC1020.09	gnr1	heterotrimeric G protein beta (WD repeat) subunit Gnr1	protein coding gene		500.863	1.60825	0.150688	10.6727	1.36549e-26	8.08299e-25	881.864	289.374
SPAC15A10.10	mde6	Muskelin homolog, kelch repeat, expressed during meiotic cell cycle (predicted)	protein coding gene		11689.9	1.60111	0.240116	6.66806	2.5921e-11	2.29955e-10	29605.5	9758.77
SPAC11H11.04	mam2	pheromone p-factor receptor	protein coding gene		800.29	1.60066	0.299288	5.34821	8.88259e-08	4.28375e-07	1969.86	649.536
SPAC144.09c	sfc2	transcription factor TFIIIA	protein coding gene		1801.54	1.57612	0.256738	6.13899	8.30463e-10	5.78642e-09	3475.85	1165.59
SPAC11D3.14c		5-oxoprolinase (ATP-hydrolizing) (predicted)	protein coding gene		1410.42	1.57243	0.215571	7.29423	3.00377e-13	3.5065e-12	3104.74	1044.08
SPBC146.11c	mug97	meiotically upregulated gene Mug97	protein coding gene	meu33	110.491	1.53387	0.263445	5.82238	5.80168e-09	3.49834e-08	136.338	46.8237
SPAPJ695.02		Schizosaccharomyces pombe specific protein	protein coding gene		356.736	1.53278	0.225706	6.79103	1.11332e-11	1.05036e-10	926.33	320.323
SPAC5H10.12c	otg1	alpha-1,3-galactosyltransferase (predicted)	protein coding gene	gnt1	2559.4	1.52709	0.181353	8.42055	3.74721e-17	7.44479e-16	5386.3	1868.95
SPAPJ691.02		yippee-like protein	protein coding gene		936.306	1.50735	0.208534	7.22832	4.88999e-13	5.54392e-12	1354.57	476.539
SPAC16E8.16	sua7	transcription factor TFIIB	protein coding gene		1072.36	1.50519	0.0925176	16.2693	1.63124e-59	7.79385e-57	2155.28	759.867
SPCC794.03		amino acid permease (predicted)	protein coding gene		137.936	1.50161	0.249597	6.01614	1.78623e-09	1.17599e-08	232.697	82.5515
SPBC543.05c	bor1	plasma membrane borate efflux transmembrane transporter Bor1 (predicted)	protein coding gene		1429.79	1.48952	0.226428	6.57835	4.75706e-11	4.07426e-10	2723.48	969.903
SPBPB21E7.11		Schizosaccharomyces pombe specific protein	protein coding gene		49.3122	1.47674	0.267271	5.52528	3.28962e-08	1.71774e-07	107.852	38.7395
SPBC211.02c	cwf3	Prp19 complex subunit Cwf3	protein coding gene	syf1	2398.94	1.4609	0.294766	4.95615	7.1905e-07	2.89917e-06	4784.91	1738.18
SPCC320.06		conserved fungal protein	protein coding gene		3541.38	1.45825	0.153985	9.47007	2.79651e-21	9.89729e-20	6652.43	2421.25
SPAC1834.13		dubious	protein coding gene	SPAC1834.12	54.6429	1.44808	0.348359	4.15686	3.2265e-05	9.35504e-05	107.329	39.0123
SPCC2H8.02		plasma membrane inorganic phosphate transmembrane transporter (predicted)	protein coding gene		3198.76	1.44597	0.0656927	22.0111	2.25262e-107	2.15254e-104	6533.75	2399.52
SPAPB15E9.06		dubious	protein coding gene		232.98	1.44505	0.213424	6.77078	1.28087e-11	1.18996e-10	432.208	158.566
SPCC4F11.05		dubious	protein coding gene		301.065	1.43217	0.202331	7.07833	1.45899e-12	1.57916e-11	643.643	237.832
SPBC28E12.01c	apc13	anaphase-promoting complex TPR lobe accessory factor Apc13	protein coding gene	SPBC9B6.12c	167.129	1.42778	0.278547	5.12581	2.96254e-07	1.29689e-06	257.428	95.5257
SPAC32A11.02c		DUF4449 family conserved fungal protein	protein coding gene		2730.37	1.4211	0.256817	5.53352	3.13869e-08	1.64923e-07	5189.99	1938.06
SPBC1348.14c	ght7	plasma membrane hexose transmembrane transporter Ght7	protein coding gene	SPBPB8B6.01c	79.3803	1.41838	0.281941	5.03076	4.88547e-07	2.03227e-06	125.403	47.3666
SPCC338.03c		dubious	protein coding gene		321.077	1.41286	0.279741	5.05061	4.40409e-07	1.85044e-06	548.23	206.12
SPAC11D3.05	mfs2	transmembrane transporter Mfs2 (predicted)	protein coding gene		1210.87	1.38928	0.121932	11.3939	4.4853e-30	3.61472e-28	2282.49	871.804
SPCC18B5.02c		cinnamoyl-CoA reductase pseudogene	pseudogene		397.843	1.38169	0.201612	6.85321	7.22133e-12	7.02085e-11	465.279	177.354
SPAC222.09	seb1	RNA-binding and 3'-end processing protein Seb1	protein coding gene		4480.63	1.37908	0.12254	11.2541	2.21046e-29	1.66132e-27	9364.78	3600.57
SPBC1198.01	fmd2	glutathione-dependent formaldehyde dehydrogenase Fmd2	protein coding gene		1332.55	1.36737	0.283224	4.82786	1.38011e-06	5.28726e-06	2539.29	984.669
SPAC4F10.08	mug126	Schizosaccharomyces pombe specific protein	protein coding gene		283.677	1.34887	0.210049	6.42171	1.34751e-10	1.06795e-09	536.226	210.3
SPAC9.10	thi9	plasma membrane thiamine transmembrane transporter Thi9	protein coding gene		1672.03	1.33924	0.225653	5.93494	2.93951e-09	1.86374e-08	3218.17	1272.15
SPBP8B7.26		Schizosaccharomyces specific protein	protein coding gene		2253.7	1.33242	0.229771	5.7989	6.67518e-09	3.97953e-08	4647.7	1845.54
SPCC737.03c	ima1	inner nuclear membrane protein Ima1	protein coding gene		7620.82	1.32864	0.176174	7.54165	4.64066e-14	6.0985e-13	15223.9	6061.55
SPAC630.15	mug177	Schizosaccharomyces pombe specific protein	protein coding gene		572.394	1.32606	0.213995	6.19666	5.76745e-10	4.15278e-09	1032.62	411.688
SPBP8B7.16c	dbp2	ATP-dependent RNA helicase Dbp2	protein coding gene		18661	1.32069	0.0914622	14.4397	2.90913e-47	8.108e-45	34261.6	13717.1
SPAC959.05c	pdi4	ER membrane protein disulfide isomerase Pdi4 (predicted)	protein coding gene		541.628	1.30757	0.233556	5.59852	2.16187e-08	1.17186e-07	924.452	373.412
SPBP35G2.13c	swc2	Swr1 complex subunit Swc2	protein coding gene		2206.15	1.29561	0.204275	6.34245	2.26141e-10	1.7347e-09	5116.76	2084.5
SPAC688.09	rim2	mitochondrial pyrimidine nucleotide transmembrane transporter Rim2 (predicted)	protein coding gene		2925.72	1.28858	0.185598	6.94287	3.84206e-12	3.8646e-11	5178.38	2119.79
SPBPB2B2.12c	gal10	UDP-glucose 4-epimerase/aldose 1-epimerase Gal10	protein coding gene		1821.6	1.28227	0.203237	6.30924	2.80417e-10	2.11467e-09	3954.98	1626.08
SPCC70.04c		Schizosaccharomyces pombe specific protein	protein coding gene		380.06	1.28081	0.291248	4.39768	1.09414e-05	3.49508e-05	291.822	120.021
SPBC428.07	meu6	pleckstrin homology domain protein, implicted in meiotic chromosome segregation protein Meu6	protein coding gene		558.849	1.27288	0.147624	8.62249	6.55132e-18	1.40454e-16	817.027	337.964
SPBC19C2.02	pmt1	tRNA (cytosine-5-)-methyltransferase Pmt1	protein coding gene	dnmt2	665.511	1.27123	0.265146	4.79444	1.63126e-06	6.15427e-06	1230.6	509.619
SPBC19F8.06c	meu22	amino acid transmembrane transporter, predicted Meu22	protein coding gene		667.296	1.26077	0.2236	5.63852	1.71523e-08	9.5292e-08	1555.75	649.303
SPAC11D3.09		agmatinase (predicted)	protein coding gene		93.8497	1.25935	0.224917	5.59918	2.15369e-08	1.16885e-07	117.675	49.0576
SPAC683.02c		zf-CCHC type zinc finger protein, human ZCCHC9 ortholog, implicated in mRNA splicing (predicted)	protein coding gene	SPAC694.01c	1548.75	1.24576	0.119129	10.4572	1.3578e-25	7.38401e-24	3011.39	1269.77
SPBC8E4.02c		Schizosaccharomyces pombe specific protein	protein coding gene		751.56	1.24331	0.077966	15.9469	2.99553e-57	1.33581e-54	1301.53	549.123
SPCC1442.13c	sqs2	R3H and G-patch domain protein Sqs2	protein coding gene		590.622	1.2414	0.154073	8.05721	7.80532e-16	1.32177e-14	1174.84	496.926
SPAC13C5.07	mre11	Mre11 nuclease	protein coding gene	rad32	2208.51	1.24088	0.161094	7.70284	1.33078e-14	1.89395e-13	3643.19	1541.44
SPCC794.04c		amino acid transmembrane transporter (predicted)	protein coding gene		194.385	1.23873	0.176139	7.03271	2.02556e-12	2.14383e-11	227.008	96.4754
SPBC1198.14c	fbp1	fructose-1,6-bisphosphatase Fbp1	protein coding gene	SPBC660.04c	962.608	1.21412	0.286196	4.24228	2.2126e-05	6.66071e-05	1612.63	695.175
SPAC10F6.04	ats1	RCC domain protein Ats1 (predicted)	protein coding gene		1125.08	1.21209	0.208787	5.8054	6.42116e-09	3.83492e-08	1755.62	757.922
SPCC132.04c	gdh2	NAD-dependent glutamate dehydrogenase Gdh2	protein coding gene		2171.17	1.21191	0.133635	9.06885	1.20277e-19	3.39464e-18	1524.5	656.806
SPCPB16A4.06c		Schizosaccharomyces specific protein	protein coding gene		204.325	1.19926	0.240017	4.99654	5.83668e-07	2.39372e-06	336.553	146.494
SPCC364.01	cif1	calnexin independence factor Cif1	protein coding gene		1408.78	1.19502	0.215251	5.55174	2.82835e-08	1.4932e-07	2796	1221.1
SPBP8B7.15c	mpe1	mRNA cleavage ubiquitin-protein ligase E3 Mpe1 (predicted)	protein coding gene		2471.64	1.18734	0.114547	10.3655	3.56066e-25	1.86072e-23	5229.11	2295.96
SPAC959.06c		alpha/beta hydrolase fold	protein coding gene		254.479	1.18351	0.272865	4.33735	1.44211e-05	4.48873e-05	399.316	175.972
SPAC22H10.13	zym1	metallothionein Zym1	protein coding gene		949.969	1.17789	0.209517	5.62196	1.88806e-08	1.0409e-07	1087.21	480.04
SPCC31H12.02c	mug73	multispanning 7TM plasma membrane rhodopsin family protein, implicated in signalling	protein coding gene		484.559	1.17777	0.20243	5.81816	5.94992e-09	3.57905e-08	621.323	274.235
SPAC1F8.05	isp3	spore wall structural constituent Isp3	protein coding gene	meu4,p23,23K	899.539	1.16718	0.196768	5.93173	2.99764e-09	1.89341e-08	782.165	348.356
SPBC1773.05c	tms1	hexitol dehydrogenase (predicted)	protein coding gene		580.769	1.16413	0.251282	4.63275	3.60832e-06	1.27164e-05	563.691	251.137
SPAC4C5.02c	ryh1	GTPase Ryh1	protein coding gene	hos1,sat7	3012.49	1.16202	0.19973	5.81793	5.95799e-09	3.58008e-08	5377.25	2403.18
SPBC405.05	atg16	autophagy associated protein Atg16	protein coding gene		513.134	1.15707	0.192207	6.01991	1.74509e-09	1.15118e-08	874.859	392.236
SPAC11E3.12		mitochondrial thioredoxin family protein, implicated in sulfur cluster assembly	protein coding gene		1061.8	1.15663	0.250079	4.62504	3.74518e-06	1.31366e-05	1726.4	774.24
SPCC569.09		Schizosaccharomyces specific protein	protein coding gene	SPNG2623	706.485	1.15656	0.131301	8.80847	1.26867e-18	3.1199e-17	1090.63	488.65
SPAC11D3.18c		carboxylic acid transmembrane transporter (predicted)	protein coding gene		224.095	1.15488	0.121905	9.47358	2.7042e-21	9.6215e-20	374.583	168.698
SPCC4G3.10c	rhp42	DNA repair protein Rhp42	protein coding gene	rhp4b	1363.95	1.15425	0.135839	8.49725	1.94139e-17	3.97124e-16	2928.06	1315.23
SPCC1682.08c	mpf2	meiotic pumilio family RNA-binding protein Mpf2	protein coding gene	mcp2	2609.73	1.15417	0.169881	6.79402	1.09053e-11	1.0303e-10	5246.96	2357.63
SPAC688.10	rev3	DNA polymerase zeta catalytic subunit Rev3 (predicted)	protein coding gene		1185.75	1.15133	0.252501	4.55969	5.12282e-06	1.75187e-05	1904.36	857.345
SPBC1198.10c	slm5	mitochondrial asparagine-tRNA ligase Slm5 (predicted)	protein coding gene		891.226	1.14279	0.184855	6.18208	6.32613e-10	4.50644e-09	1480.03	669.67
SPAC19G12.13c	poz1	Pot1 associated protein Poz1	protein coding gene		2031.77	1.13792	0.118049	9.63939	5.45083e-22	2.1322e-20	2974.9	1352.01
SPBC28E12.05	esf2	U3 snoRNP-associated protein Esf2 (predicted)	protein coding gene	SPBC3H7.17c	1396.88	1.13058	0.10551	10.7154	8.6206e-27	5.2902e-25	2434.78	1111.13
SPBC1271.07c		N-acetyltransferase (predicted)	protein coding gene		2427.77	1.12922	0.120896	9.3404	9.59711e-21	3.0863e-19	4654.87	2128.56
SPCC1020.12c	xap5	xap-5-like protein	protein coding gene	SPCC14G10.06	547.396	1.12915	0.218295	5.17257	2.30894e-07	1.03238e-06	892.714	408.272
SPAC167.03c	snu66	U4/U6 x U5 tri-snRNP complex subunit Snu66	protein coding gene		1477.07	1.12902	0.170007	6.64102	3.11511e-11	2.73093e-10	2536.62	1159.47
SPAC22F3.08c	rok1	ATP-dependent RNA helicase Rok1 (predicted)	protein coding gene		1265.61	1.12755	0.101942	11.0608	1.94452e-28	1.35489e-26	2134.02	977.266
SPAC8F11.02c	dph3	diphthamide biosynthesis protein Dph3 (predicted)	protein coding gene		1327.07	1.11887	0.144426	7.747	9.40901e-15	1.37717e-13	2105.82	969.122
SPCC622.04		dubious	protein coding gene		238.929	1.11704	0.153094	7.29641	2.95537e-13	3.46208e-12	371.99	171.54
SPCC550.12	arp6	actin-like protein Arp6	protein coding gene		643.855	1.11001	0.263734	4.20883	2.56694e-05	7.60083e-05	1065.27	493.471
SPBP16F5.03c	tra1	SAGA complex phosphatidylinositol pseudokinase Tra1	protein coding gene		2716.22	1.10763	0.14144	7.83109	4.83648e-15	7.33587e-14	3983.41	1848.89
SPAC1D4.01	tls1	splicing factor Tls1	protein coding gene	SPAC1F3.11	1474.55	1.10405	0.177153	6.23219	4.59957e-10	3.37352e-09	2618.11	1218.05
SPACUNK4.14	mdb1	BRCT domain protein Mdb1	protein coding gene		1092.76	1.10386	0.188138	5.86731	4.42923e-09	2.73818e-08	1796.31	835.202
SPAC22G7.07c	ime4	mRNA (N6-adenosine)-methyltransferase Ime4 (predicted)	protein coding gene		1015.88	1.09913	0.201353	5.45871	4.79608e-08	2.42641e-07	1576.76	736.022
SPBC19F8.01c	spn7	meiotic septin Spn7	protein coding gene	SPBC21.08c,mde8,SPBC21.08	579.012	1.09902	0.166264	6.61011	3.84025e-11	3.33603e-10	983.448	458.832
SPAC167.09	pga1	GPI-mannosyltransferase II complex subunit Pga1 (predicted)	protein coding gene		479.7	1.09574	0.243001	4.50922	6.50665e-06	2.18249e-05	737.987	345.174
SPAC29E6.08	tbp1	TATA-binding protein (TBP)	protein coding gene	tdf1,tbp,SPAC30.12	8881.06	1.09487	0.125439	8.7283	2.58533e-18	6.04661e-17	13174.5	6168.02
SPBC2G2.01c	liz1	plasma membrane pantothenate transmembrane transporter Liz1	protein coding gene	SPBC4B4.13c	1883.09	1.08756	0.131844	8.24886	1.59915e-16	3.00469e-15	3165.92	1490.08
SPAC1006.04c	mcp3	Schizosaccharomyces specific protein Mcp3	protein coding gene	mug7	350.409	1.08392	0.274092	3.95458	7.66692e-05	0.0002053	392.543	184.64
SPAC13A11.06	pdc202	pyruvate decarboxylase (predicted)	protein coding gene	SPAC3H8.01	314.337	1.08345	0.278954	3.88396	0.000102771	0.000268529	447.426	211.212
SPBC1683.02		adenine deaminase (predicted)	protein coding gene		229.52	1.07631	0.15808	6.80859	9.85566e-12	9.39095e-11	399.768	187.957
SPCC4G3.05c	mus81	Holliday junction resolvase subunit Mus81	protein coding gene	slx3	1107.87	1.06758	0.123617	8.63622	5.81028e-18	1.26185e-16	1927.76	919.557
SPAC1A6.11		dubious	protein coding gene		70.4158	1.06627	0.33023	3.22889	0.00124272	0.00259661	128.238	61.1834
SPAC12G12.16c		Fen1 family nuclease, XP-G family (predicted)	protein coding gene	SPAC18B11.01c	832.549	1.06399	0.224709	4.73496	2.19101e-06	8.05258e-06	1291.76	617.459
SPCC550.05	nse1	Smc5-6 complex ubiquitin-protein ligase E3 subunit Nse1	protein coding gene		1105.44	1.06334	0.123805	8.58887	8.78296e-18	1.84167e-16	1745.61	834.865
SPAC644.13c		Rab GTPase binding (predicted)	protein coding gene		3233.73	1.06093	0.141497	7.49786	6.48687e-14	8.37657e-13	4469.16	2141.96
SPBC1604.15	gpi16	pig-T, Gpi16 (predicted)	protein coding gene		2448.8	1.05441	0.205869	5.12175	3.02715e-07	1.32257e-06	3815.7	1837.21
SPCC4G3.03		WD40/YVTN repeat-like protein	protein coding gene		322.367	1.05345	0.267602	3.93665	8.26263e-05	0.000219844	441.854	212.52
SPAC11D3.06		MatE family transmembrane transporter (predicted)	protein coding gene		526.693	1.05307	0.281382	3.74249	0.000182204	0.000453409	830.45	399.972
SPAC14C4.03	mek1	Cds1/Rad53/Chk2 family protein kinase Mek1	protein coding gene		100.459	1.04748	0.210176	4.98384	6.23345e-07	2.53623e-06	119.485	58.1888
SPBPB2B2.18		conserved fungal plasma membrane protein	protein coding gene		525.155	1.03542	0.396281	2.61284	0.00897922	0.0155601	1108.68	540.67
SPCC970.11c	wtf9	wtf element Wtf9	protein coding gene		360.168	1.03292	0.245382	4.20944	2.56006e-05	7.58381e-05	633.245	309.69
SPCC794.02	wtf5	wtf element Wtf5	protein coding gene		298.564	1.0308	0.152615	6.75422	1.43609e-11	1.32679e-10	423.347	207.589
SPBC13G1.09	enp1	bystin family U3 and U14 snoRNA associated protein Enp1 (predicted)	protein coding gene		4550.47	1.02781	0.10395	9.88748	4.71747e-23	2.06243e-21	7558.79	3707.72
SPBC359.06	mug14	adducin, involved in actin cytoskeleton organization	protein coding gene		1109.77	1.01903	0.225566	4.51767	6.25242e-06	2.10692e-05	111.466	55.2544
SPAC8F11.09c	nnt1	nicotinamide N-methyltransferase Nnt1 (predicted)	protein coding gene		1886.46	1.01892	0.217707	4.68025	2.86525e-06	1.03152e-05	3338.33	1647.09
SPBC16E9.10c	rix7	ribosome assembly ATPase Rix7 (predicted)	protein coding gene		2058.63	1.01673	0.0882328	11.5233	1.00658e-30	8.85926e-29	3714.23	1835.66
SPAP7G5.06	per1	plasma membrane amino acid permease Per1	protein coding gene		736.841	1.00983	0.184332	5.47833	4.29367e-08	2.19911e-07	798.829	396.794
SPBC12C2.10c	pst1	Clr6 histone deacetylase complex subunit Pst1	protein coding gene	SPBC21D10.01c	5208.31	1.00914	0.186418	5.4133	6.18741e-08	3.08988e-07	6775.17	3366.22
SPBC19G7.07c	ppr3	mitochondrial PPR repeat protein Ppr3	protein coding gene	dmr1	3852.72	1.00371	0.148578	6.75547	1.42378e-11	1.31724e-10	7551.68	3766.07
SPAC1B2.05	mcm5	MCM complex subunit Mcm5	protein coding gene	nda4,SPAC3F10.01	2377.45	1.00171	0.149419	6.704	2.02784e-11	1.81826e-10	3234.06	1615.05

## Sheet: cod_DOWN
Systematic ID	Common Name	Product	Gene_Type	Other Names	baseMean	log2FoldChange	lfcSE	stat	pvalue	padj	pqr1_average	WT_average
SPAC750.05c	ftm4	sub-telomeric 5Tm protein family Ftm4	protein coding gene		141.941	-8.01742	1.04681	-7.65891	1.8752e-14	2.61862e-13	0.52024	145.986
SPAC186.05c	gdt1	Golgi calcium and manganese antiporter Gdt1	protein coding gene		773.179	-6.94012	0.202642	-34.2482	4.64308e-257	7.7644e-254	15.2329	1891.38
SPAC750.01		NADP-dependent aldo/keto reductase, unknown biological role, implicated in cellular detoxification	protein coding gene		4439.31	-5.60285	0.101696	-55.0944	0	0	132.574	6441.07
SPAC186.09	pdc102	pyruvate decarboxylase (predicted)	protein coding gene		109.061	-5.27324	0.353153	-14.9319	2.04413e-50	6.51105e-48	6.28529	239.234
SPAC186.06		phenazine biosynthesis PhzF protein family	protein coding gene		93.7594	-5.16001	0.49482	-10.4281	1.84626e-25	9.8797e-24	3.12358	110.318
SPBC8E4.01c	pho84	inorganic phosphate transmembrane transporter (predicted)	protein coding gene	SPBP4G3.01	25198.7	-3.37305	0.0911496	-37.0057	9.27669e-300	3.10259e-296	2790.57	28918.9
SPBP4G3.02	pho1	acid phosphatase Pho1	protein coding gene		54370.3	-2.9859	0.0834623	-35.7755	2.65881e-280	5.92825e-277	2086.92	16527.8
SPBC36.03c	mfs3	plasma membrane spermidine transmembrane transporter Mfs3	protein coding gene		9077.45	-2.38215	0.187344	-12.7154	4.85781e-37	7.22086e-35	3179.62	16578.4
SPBPB2B2.01		amino acid transmembrane transporter (predicted)	protein coding gene		121.039	-2.37144	0.466097	-5.08788	3.62096e-07	1.54764e-06	50.4303	262.009
SPAC26F1.14c	aif1	mitochondrial inner membrane anchored oxidoreductase, apoptosis-inducing factor homolog Aif1 (predicted)	protein coding gene	SPAC29A4.01c	462.049	-2.34325	0.298158	-7.85909	3.86927e-15	6.03299e-14	105.208	535.494
SPAC343.12	rds1	ferritin related conserved fungal protein	protein coding gene		4155	-2.31446	0.44882	-5.15677	2.51241e-07	1.11739e-06	248.003	1234.5
SPBPB7E8.01		Schizosaccharomyces specific protein, predicted GPI anchor	protein coding gene		4934.09	-2.20846	0.237821	-9.28624	1.59831e-20	4.99584e-19	1628.06	7526.45
SPCC794.12c	mae2	malic enzyme, malate dehydrogenase (oxaloacetate decarboxylating), Mae2	protein coding gene		19574	-2.14443	0.508666	-4.21579	2.489e-05	7.39625e-05	4988.38	22055.2
SPAC1399.04c	uck2	uracil phosphoribosyltransferase Uck2	protein coding gene		1213.9	-2.03819	0.50258	-4.05545	5.00387e-05	0.000139578	580.093	2383.17
SPAC227.16c	psf3	GINS complex subunit Psf3	protein coding gene		628.595	-1.97739	0.30379	-6.50906	7.56225e-11	6.27155e-10	235.027	926.49
SPCC645.02	gep4	phosphatidylglycerol phosphate phosphatase Gep4 (predicted)	protein coding gene		188.886	-1.89699	0.327399	-5.79411	6.86854e-09	4.08388e-08	48.7244	182.51
SPBC19C7.11		plasma membrane ClC chloride channel (predicted)	protein coding gene		767.043	-1.82237	0.212774	-8.56482	1.08246e-17	2.24167e-16	201.471	714.115
SPCC1739.11c	cdc11	SIN component scaffold protein, centriolin ortholog Cdc11	protein coding gene		2041.97	-1.75558	0.498014	-3.52516	0.000423227	0.00096984	709.226	2395.26
SPBC1861.02	abp2	unknown protein, may bind replication origins Abp2	protein coding gene		1480.78	-1.74329	0.200935	-8.67588	4.10379e-18	9.27374e-17	532.579	1784.69
SPCC1840.01c	mog1	Ran GTPase binding protein Mog1	protein coding gene	SPCC790.04c	625.873	-1.7003	0.230051	-7.39099	1.45738e-13	1.78216e-12	213.712	695.741
SPAC14C4.16	dad3	DASH complex subunit Dad3	protein coding gene		310.604	-1.69716	0.21461	-7.90811	2.61327e-15	4.13243e-14	113.038	368.117
SPBC2D10.18	abc1	ABC1 kinase family ubiquinone biosynthesis ATPase Abc1/Coq8	protein coding gene	coq8	1450.54	-1.69553	0.222332	-7.62612	2.41934e-14	3.31618e-13	569.867	1847.05
SPAC25B8.13c	isp7	2-OG-Fe(II) oxygenase superfamily protein	protein coding gene		2513.01	-1.67897	0.621712	-2.70056	0.00692233	0.0123246	1105.53	3540.32
SPBC14F5.04c	pgk1	phosphoglycerate kinase Pgk1 (predicted)	protein coding gene		60235.1	-1.65886	0.438354	-3.78429	0.00015415	0.000388366	21663.9	68407.8
SPAC1002.18	urg3	DUF1688 family fungal conserved protein, implicated in uracil or riboflavin metabolism	protein coding gene		3360.29	-1.65018	0.485004	-3.4024	0.000667959	0.00147897	1651.06	5182.72
SPBC18E5.10		mitochondrial iron-sulfur cluster protein (predicted)	protein coding gene		253.055	-1.63624	0.248514	-6.58408	4.57719e-11	3.93028e-10	89.4498	279.153
SPBPB10D8.02c		arylsulfatase (predicted)	protein coding gene		43.2344	-1.62861	0.453797	-3.58885	0.000332144	0.000777639	39.0405	120.751
SPAC1002.16c		carboxylic acid transmembrane transporter (predicted)	protein coding gene		205.461	-1.58344	0.302673	-5.23153	1.68112e-07	7.72324e-07	68.2921	205.516
SPAC9E9.02		dubious	protein coding gene		148.145	-1.57713	0.288303	-5.47041	4.48992e-08	2.28562e-07	46.8424	140.271
SPCC1020.03	mmt1	mitochondrial iron ion transmembrane transporter Mmt1 (predicted)	protein coding gene		362.593	-1.56707	0.135192	-11.5915	4.55316e-31	4.28959e-29	104.196	310.226
SPBC23E6.01c	cxr1	splicing factor Cxr1	protein coding gene	SPBPJ758.01	1018.52	-1.53636	0.203086	-7.56506	3.87673e-14	5.12596e-13	334.549	971.641
SPAC513.07		flavonol reductase/cinnamoyl-CoA reductase family	protein coding gene		2377.52	-1.53567	0.17259	-8.8978	5.69634e-19	1.4826e-17	873.343	2533.17
SPAC3H5.05c	rps1401	40S ribosomal protein S14 (predicted)	protein coding gene	rps14-1,rps14	3449.56	-1.53558	0.202977	-7.56526	3.87078e-14	5.12596e-13	1725.16	5003.09
SPAC2E1P3.05c		fungal cellulose binding domain protein	protein coding gene		3616.3	-1.52828	0.197672	-7.73137	1.06391e-14	1.54037e-13	731.593	2111.98
SPBC1685.13	fhn1	eisosome assembly protein Fhn1	protein coding gene		6314.82	-1.51311	0.271132	-5.58073	2.39516e-08	1.29308e-07	1948.24	5561.7
SPCC1223.09	uro1	uricase Uro1	protein coding gene		403.009	-1.49222	0.272615	-5.47373	4.40658e-08	2.24662e-07	134.902	380.087
SPBC19F8.04c	lcl3	mitochondrial nuclease Lcl3, implicated in DNA repair (predicted)	protein coding gene		583.087	-1.44339	0.237289	-6.08285	1.18065e-09	7.97711e-09	210.364	573.291
SPCC553.10		conserved fungal cell surface protein, Kre9/Knh1 family (predicted)	protein coding gene		47604.9	-1.44311	0.339426	-4.25162	2.12233e-05	6.40627e-05	15988.2	43473.5
SPCC576.06c		mitochondrial tyrosine-tRNA ligase (predicted)	protein coding gene		876.403	-1.42246	0.28143	-5.0544	4.31738e-07	1.81857e-06	343.073	920.327
SPBC3B9.12	trs23	TRAPP complex subunit Trs23 (predicted)	protein coding gene		481.835	-1.4032	0.216662	-6.47645	9.39057e-11	7.68832e-10	174.652	462.641
SPCC553.09c	spb70	DNA polymerase alpha B-subunit	protein coding gene	pol12	1201.38	-1.39028	0.232524	-5.97909	2.24392e-09	1.45301e-08	595.946	1563.11
SPBC359.04c	pfl7	cell surface glycoprotein, flocculin Pfl7, DIPSY family	protein coding gene		54.57	-1.37426	0.221353	-6.20847	5.3502e-10	3.88151e-09	54.6749	141.492
SPAPB2B4.01c	gpi12	pig-L, N-acetylglucosaminylphosphatidyl inositoldeacetylase (predicted)	protein coding gene		407.879	-1.36867	0.208657	-6.55939	5.40272e-11	4.57453e-10	128.628	333.169
SPAC23D3.14c	aah2	alpha-amylase homolog Aah2 (predicted)	protein coding gene		588.864	-1.36227	0.094614	-14.3982	5.30924e-47	1.42054e-44	266.109	684.246
SPAP19A11.05c	mrp7	mitochondrial ribosomal protein subunit L27 (predicted)	protein coding gene	SPBP19A11.05c	837.246	-1.35937	0.321996	-4.22171	2.42453e-05	7.23682e-05	313.754	805.696
SPBC1347.04	tim54	TIM22 inner membrane protein insertion complex subunit Tim54 (predicted)	protein coding gene		1421.99	-1.35864	0.275555	-4.93054	8.20026e-07	3.26692e-06	622.689	1597.58
SPAC22F3.12c	rgs1	regulator of G-protein signaling Rgs1	protein coding gene		3194.46	-1.35223	0.156193	-8.65741	4.826e-18	1.06538e-16	493.79	1261.93
SPBC27.08c	sua1	sulfate adenylyltransferase	protein coding gene	SPBC28F2.01c	12922.1	-1.35087	0.418221	-3.23004	0.00123774	0.0025897	5463.34	13935.7
SPAPB2B4.07		ubiquitin family protein, human UBTD1 homolog	protein coding gene		1622.08	-1.34855	0.314842	-4.28325	1.84182e-05	5.61528e-05	680.708	1734.31
SPAC2F3.17c	lsm6	Lsm2-8 complex subunit Lsm6	protein coding gene		678.941	-1.32952	0.334383	-3.97603	7.00746e-05	0.000189093	268.684	675.808
SPBC4B4.08	ght2	plasma membrane glucose/fructose:proton symporter Ght2	protein coding gene		2526.39	-1.31523	0.39944	-3.29269	0.000992354	0.00211584	1435.95	3573.79
SPBC428.18	cdt1	replication licensing factor Cdt1	protein coding gene		783.201	-1.31383	0.160479	-8.18692	2.6799e-16	4.88444e-15	507.739	1262.72
SPAC13G6.05c	trs33	TRAPP complex subunit Trs33 (predicted)	protein coding gene		733.004	-1.31351	0.220285	-5.96276	2.48007e-09	1.59665e-08	285.184	709.741
SPCC330.06c	pmp20	thioredoxin-related chaperone Pmp20 (predicted)	protein coding gene		4628.83	-1.31259	0.257182	-5.10376	3.32966e-07	1.44063e-06	1206.39	2997.33
SPAC6B12.07c		ubiquitin-protein ligase E3 with SPX domain, human LORNRF1 ortholog (predicted)	protein coding gene		3981.15	-1.30067	0.0443005	-29.3601	1.77719e-189	2.37753e-186	2249.7	5543.23
SPCC1322.04	fyu1	UTP-glucose-1-phosphate uridylyltransferase Fyu1	protein coding gene		12242.1	-1.28737	0.170814	-7.53666	4.82148e-14	6.32371e-13	5449.31	13301.5
SPBC25B2.08		Schizosaccharomyces pombe specific protein	protein coding gene		471.606	-1.28344	0.177643	-7.22481	5.01789e-13	5.67931e-12	162.791	396.675
SPAPB1A10.13		Schizosaccharomyces specific protein	protein coding gene		1613.1	-1.27469	0.156709	-8.13414	4.14874e-16	7.45993e-15	809.825	1960.44
SPBC26H8.11c		acyl-coenzyme A thioesterase	protein coding gene		3142.11	-1.27373	0.0734542	-17.3404	2.32981e-67	1.29868e-64	2131.32	5154.19
SPAPB17E12.12c		mitochondrial 3'-phosphoadenosine 5'-phosphosulfate/ 5'-adenylyl sulfate transmembrane transporter (predicted)	protein coding gene		306.464	-1.27306	0.293466	-4.33802	1.4377e-05	4.47707e-05	142.583	345.423
SPBPB10D8.01		cysteine transmembrane transporter (predicted)	protein coding gene		200.238	-1.25712	0.148633	-8.45785	2.72343e-17	5.50362e-16	173.592	415.325
SPCC1620.13		phosphoglycerate mutase/6-phosphofructo-2-kinase family (predicted)	protein coding gene		316.008	-1.25479	0.134103	-9.35691	8.20994e-21	2.70524e-19	139.607	333.856
SPBC1604.03c		conserved fungal protein, implicated in vesicle trafficking or lipid metabolism	protein coding gene		526.479	-1.25435	0.254566	-4.92743	8.33198e-07	3.31544e-06	250.775	599.11
SPCC576.19c		dubious	protein coding gene		103.06	-1.24253	0.245487	-5.0615	4.15972e-07	1.75992e-06	56.0423	132.903
SPAC56F8.15		Schizosaccharomyces pombe specific protein	protein coding gene		433.411	-1.23894	0.241177	-5.13708	2.79035e-07	1.22955e-06	226.437	535.513
SPAC22H10.08		DUF2009 family protein, conserved in yeast and apicomplexa	protein coding gene		1118.97	-1.23885	0.19284	-6.42425	1.32523e-10	1.05154e-09	593.851	1402.43
SPBC3H7.07c	ser2	phosphoserine phosphatase Ser2 (predicted)	protein coding gene		2225.99	-1.2359	0.106186	-11.639	2.60946e-31	2.60517e-29	1298.29	3060.05
SPBC18E5.05c	elp5	elongator complex subunit Elp5 (predicted)	protein coding gene	iki1	574.918	-1.23345	0.358651	-3.43914	0.000583572	0.00130552	265.966	626.172
SPAC328.03	tps1	alpha,alpha-trehalose-phosphate synthase [UDP-forming]	protein coding gene		5889.54	-1.2287	0.161769	-7.5954	3.06833e-14	4.17155e-13	2137.38	5010.15
SPAC5H10.03		phosphoglycerate mutase/6-phosphofructo-2-kinase family	protein coding gene		6563.86	-1.227	0.186835	-6.56726	5.12495e-11	4.36143e-10	4335.92	10150.6
SPBC16D10.06	zrt1	plasma membrane ZIP zinc transmembrane transporter Zrt1	protein coding gene		1902.35	-1.22663	0.149741	-8.19171	2.5755e-16	4.71986e-15	1293.92	3030.45
SPBC29B5.02c	isp4	plasma membrane OPT oligopeptide transmembrane transporter family Isp4	protein coding gene		2953.95	-1.222	0.0863808	-14.1467	1.95797e-45	4.85069e-43	799.687	1864.08
SPAC22A12.08c	crd1	cardiolipin synthase/ hydrolase fusion protein Crd1 (predicted)	protein coding gene		2363.59	-1.21998	0.155212	-7.86009	3.83862e-15	5.9992e-14	930.866	2169.79
SPAC9G1.09	sid1	PAK-related GC kinase Sid1	protein coding gene		321.797	-1.20048	0.226089	-5.30977	1.09766e-07	5.1962e-07	100.94	232.726
SPAC6F12.11c	sfc1	transcription factor TFIIIC complex A box associated subunit Sfc1	protein coding gene		902.757	-1.1964	0.177613	-6.73599	1.62819e-11	1.48783e-10	514.11	1179.13
SPBC2A9.05c	tvp23	Golgi transport protein Tvp23 (predicted)	protein coding gene		1274.58	-1.19409	0.193547	-6.16952	6.84977e-10	4.84848e-09	537.217	1230.36
SPAC521.03		short chain dehydrogenase, human DHRS7 family(predicted)	protein coding gene		4324.01	-1.19368	0.347227	-3.43776	0.00058655	0.00131087	2707.89	6194.32
SPAC27D7.14c	tpr1	RNA polymerase II associated Paf1 complex subunit Tpr1	protein coding gene	SPAC637.02c,ctr9	3815.33	-1.18587	0.234217	-5.0631	4.12503e-07	1.74635e-06	2180.09	4960.64
SPBC27B12.01c	mmm1	ERMES complex subunit Mmm1 (predicted)	protein coding gene	SPBC30B4.09c	456.927	-1.18094	0.138322	-8.53757	1.37077e-17	2.82125e-16	179.973	409.327
SPAC17G6.03		extracellular 5'-nucleotidase, human NT5E family (predicted)	protein coding gene		484.56	-1.17262	0.106678	-10.9922	4.16543e-28	2.8144e-26	201.444	454.239
SPBC1709.09	rrf1	mitochondrial translation termination factor Rrf1	protein coding gene		316.327	-1.17139	0.238839	-4.90451	9.36588e-07	3.68303e-06	142.467	321.892
SPAPB1A10.04c	cwp1	geranylgeranyltransferase I and farnesyltransferase alpha subunit Cwp1	protein coding gene		971.036	-1.16778	0.148636	-7.85666	3.94522e-15	6.13711e-14	537.049	1206.85
SPAC1687.18c	ssl3	cohesin loading factor Ssl3	protein coding gene		1565.57	-1.16456	0.212031	-5.49238	3.96558e-08	2.04201e-07	834.815	1872.3
SPAC1805.10		Schizosaccharomyces specific protein	protein coding gene		787.824	-1.15246	0.152258	-7.56915	3.75663e-14	5.01559e-13	346.477	770.551
SPBC17G9.13c		mitochondrial conserved fungal protein	protein coding gene		180.979	-1.14624	0.219169	-5.22995	1.69554e-07	7.78415e-07	92.6134	205.798
SPBC530.04	mod5	Tea1 anchoring protein Mod5	protein coding gene		1615.22	-1.14365	0.230177	-4.96858	6.7445e-07	2.72922e-06	781.278	1727.04
SPAC1751.01c	gti1	gluconate transmembrane transporter inducer Gti1	protein coding gene		534.194	-1.14197	0.124281	-9.18865	3.97806e-20	1.19862e-18	175.588	390.111
SPAC2H10.01		transcription factor, zf-fungal binuclear cluster type (predicted)	protein coding gene		1271.37	-1.12826	0.193753	-5.82317	5.77424e-09	3.48591e-08	342.718	750.089
SPBC409.10	ade7	phosphoribosylamidoimidazolesuccinocarboxamide synthase, SAICAR synthetase, Ade7	protein coding gene		2436.91	-1.12335	0.143029	-7.85396	4.03105e-15	6.25608e-14	1432.81	3122.94
SPAC6F12.04	tvp15	COPI-coated vesicle associated protein (predicted)	protein coding gene		4630.05	-1.12093	0.204952	-5.46924	4.5196e-08	2.29723e-07	2918.54	6348.35
SPAC20G8.02		mitochondrial DDHD family phospholipase (predicted)	protein coding gene		1531.77	-1.10471	0.205175	-5.38427	7.27394e-08	3.58243e-07	889.439	1913.73
SPAC4F8.07c	hxk2	hexokinase 2	protein coding gene		11569.3	-1.09082	0.334897	-3.25718	0.00112524	0.00237742	6741.67	14359.9
SPBC651.05c	dot2	ESCRT II complex subunit Dot2	protein coding gene	vps22	480.903	-1.08705	0.281539	-3.86108	0.000112885	0.000292782	201.755	429.246
SPAC1B3.03c	wis2	cyclophilin family peptidyl-prolyl cis-trans isomerase Wis2	protein coding gene	cyp5	9171.52	-1.08571	0.240187	-4.52029	6.17545e-06	2.08519e-05	3296.82	6997.69
SPBC215.07c	pdp2	PWWP domain protein Pdp2 (predicted)	protein coding gene		769.471	-1.07645	0.257883	-4.17419	2.99052e-05	8.72756e-05	244.491	516.289
SPBC32F12.11	tdh1	glyceraldehyde-3-phosphate dehydrogenase Tdh1	protein coding gene	gpd1	55751	-1.07109	0.372591	-2.87469	0.00404422	0.00758075	31354.8	65877.4
SPCC613.04c	rng3	UCS-domain protein Rng3	protein coding gene		847.522	-1.06455	0.255293	-4.16992	3.04705e-05	8.87706e-05	476.29	996.583
SPAC26H5.02c	mgs1	DNA replication ATPase Mgs1 (predicted)	protein coding gene		451.186	-1.06298	0.141353	-7.52006	5.47498e-14	7.13882e-13	218.142	457.061
SPBC30D10.14		dienelactone hydrolase family (predicted)	protein coding gene		1106.32	-1.0591	0.132717	-7.98013	1.46179e-15	2.38478e-14	411.42	857.189
SPAC25H1.06	pcf3	CAF assembly factor (CAF-1) complex subunit C, Pcf3	protein coding gene		1655.05	-1.05903	0.199186	-5.3168	1.05609e-07	5.01362e-07	914.823	1906.97
SPAC57A7.15c		Schizosaccharomyces specific protein	protein coding gene		207.501	-1.05751	0.227406	-4.65031	3.31433e-06	1.17798e-05	81.4594	169.959
SPAC19G12.17	erh1	enhancer of rudimentary homolog Erh1	protein coding gene	new10,iss6	735.857	-1.05587	0.188143	-5.61209	1.99901e-08	1.09032e-07	422.793	880.137
SPBC13E7.10c	brf1	transcription factor TFIIIB complex subunit Brf1	protein coding gene	SPBC30D10.20	422.232	-1.05512	0.365347	-2.888	0.00387702	0.00731035	219.249	456.155
SPBC211.04c	mcm6	MCM complex subunit Mcm6	protein coding gene	mis5	1395.1	-1.05327	0.15036	-7.005	2.46978e-12	2.56926e-11	834.371	1732.35
SPAC1F3.07c	rsc58	RSC complex subunit Rsc58	protein coding gene		1482.73	-1.05269	0.183535	-5.73561	9.71594e-09	5.61226e-08	822.181	1705.9
SPAC14C4.15c	dpp1	vacuolar dipeptidyl peptidase (predicted)	protein coding gene	SPAPJ760.01c,ppp21	1085.11	-1.05123	0.164729	-6.38156	1.75297e-10	1.36662e-09	679.343	1409.04
SPBC1734.05c	spf31	DNAJ protein, splicing factor Spf31 (predicted)	protein coding gene		480.717	-1.04935	0.170554	-6.15258	7.62317e-10	5.35062e-09	271.716	563.317
SPAC27E2.06c	msm1	mitochondrial methionine-tRNA ligase Msm1 (predicted)	protein coding gene		793.438	-1.04887	0.218905	-4.79145	1.6558e-06	6.22929e-06	453.75	939.428
SPCC1393.10	ctr4	plasma membrane copper transporter complex subunit Ctr4	protein coding gene		1114.51	-1.04781	0.248604	-4.21475	2.50051e-05	7.42385e-05	958.49	1982.07
SPAC144.18	vrg4	Golgi GDP-mannose transmembrane transporter Vrg4	protein coding gene		3056.6	-1.04553	0.216886	-4.82066	1.43083e-06	5.44725e-06	1717.94	3546.96
SPAC11E3.13c	gas5	cell wall protein 1,3-beta-glucanosyltransferase Gas5 (predicted)	protein coding gene		6454.47	-1.04505	0.189679	-5.50958	3.59685e-08	1.86651e-07	3987.6	8229.09
SPAC922.04		Schizosaccharomyces specific protein	protein coding gene		11538.3	-1.0417	0.198682	-5.24305	1.57941e-07	7.31624e-07	4945.58	10181.7
SPBC19F8.02	nud3	nuclear distribution protein NUDC homolog	protein coding gene		463.115	-1.04065	0.218202	-4.7692	1.84958e-06	6.89624e-06	293.241	604.088
SPAC7D4.05		HAD superfamily hydrolase, unknown role	protein coding gene		572.798	-1.03433	0.105967	-9.76088	1.65704e-22	6.79998e-21	267.303	549.316
SPBC1347.12	arp1	dynactin complex subunit, centractin family actin-like protein Arp1	protein coding gene		103.143	-1.0316	0.256569	-4.02074	5.80166e-05	0.00016003	56.6641	116.323
SPAC5D6.06c	alg14	UDP-GlcNAc transferase associated protein Alg14 (predicted)	protein coding gene		494.167	-1.03146	0.202278	-5.0992	3.41093e-07	1.47008e-06	265.174	543.248
SPAC26F1.06	gpm1	monomeric 2,3-bisphosphoglycerate (BPG)-dependent phosphoglycerate mutase (PGAM), Gpm1	protein coding gene		45686.9	-1.02997	0.32504	-3.16875	0.00153094	0.00315383	29304.4	59839.4
SPAC56F8.16	esc1	transcription factor Esc1 (predicted)	protein coding gene		3172.08	-1.02956	0.191219	-5.38416	7.27841e-08	3.58243e-07	1904.89	3889.77
SPCC1795.05c	ura6	uridylate kinase Ura6	protein coding gene		3296.33	-1.02704	0.279766	-3.67106	0.000241549	0.000584982	2048.23	4174.66
SPAC3G9.04	ssu72	protein phosphatase Ssu72	protein coding gene		449.216	-1.02484	0.235891	-4.34453	1.39573e-05	4.35448e-05	277.434	565.275
SPAC25B8.08		Golgi Ras-interacting protein with DIL domain, human RADIL and RASIP1 ortholog (predicted), implicated in vesicle-mediated transport	protein coding gene		788.508	-1.02121	0.231066	-4.41956	9.89031e-06	3.18104e-05	395.077	802.406
SPAC1F7.05	cdc22	ribonucleoside reductase large subunit Cdc22	protein coding gene		14372.6	-1.01791	0.143859	-7.07575	1.48644e-12	1.60627e-11	9522.53	19283.9
SPAC12G12.03	cip2	RNA-binding protein Cip2	protein coding gene		3262.65	-1.01585	0.104996	-9.67519	3.84366e-22	1.54881e-20	2100.38	4249.29
SPBC21H7.06c	opi10	hikeshi family nuclear import carrier Opi10	protein coding gene		263.544	-1.01375	0.189999	-5.33553	9.52676e-08	4.555e-07	122.881	247.594
SPBC4.04c	mcm2	MCM complex subunit Mcm2	protein coding gene	cdc19,nda1	1415.52	-1.01238	0.164331	-6.1606	7.24681e-10	5.10252e-09	832.167	1680.02
SPBC16H5.05c	cyp7	cyclophilin family peptidyl-prolyl cis-trans isomerase Cyp7 (predicted)	protein coding gene	cwf27	1154.45	-1.01117	0.204921	-4.93444	8.03803e-07	3.20802e-06	656.112	1323.22
SPAC25H1.02	jmj1	histone demethylase Jmj1 (predicted)	protein coding gene		270.876	-1.01064	0.142686	-7.08292	1.41146e-12	1.53019e-11	133.335	268.783
SPAC1B3.20		Schizosaccharomyces specific protein	protein coding gene		472.174	-1.00957	0.190167	-5.30887	1.10306e-07	5.21441e-07	195.591	394.713
SPBC365.07c	tmf1	Golgi coiled-coil protein Tmf1 (predicted)	protein coding gene		655.02	-1.00847	0.182499	-5.5259	3.27809e-08	1.7144e-07	364.906	735.268
SPAC644.05c	dut1	deoxyuridine 5'-triphosphate nucleotidohydrolase (predicted)	protein coding gene		803.407	-1.00842	0.18672	-5.40072	6.63724e-08	3.28863e-07	574.917	1157.77
SPBC1815.01	eno101	enolase (predicted)	protein coding gene	eno1	51385.5	-1.00388	0.365862	-2.74389	0.00607162	0.0109528	32179.8	64533.5
SPBC337.09	erg28	Erg28 protein (predicted)	protein coding gene		1871.15	-1.00032	0.204416	-4.89357	9.90212e-07	3.87794e-06	975.373	1952.09

## Sheet: nc_UP
Systematic ID	Common Name	Product	Gene_Type	Other Names	baseMean	log2FoldChange	lfcSE	stat	pvalue	padj	pqr1_average	WT_average
SPNCRNA.584	SPCC1919.05-antisense-2	antisense RNA (predicted)	ncRNA gene	SPNG2AF58,SPNCRNA.1274	86.7102	6.29215	0.699456	8.99577	2.34579e-19	6.4045e-18	294.973	3.8306
SPNCRNA.1623	tad2-antisense-1	antisense RNA (predicted), possible alternative UTR	ncRNA gene		33.3008	5.99807	0.94393	6.35436	2.09296e-10	1.61474e-09	117.55	1.73064
SPNCRNA.822	seh1-antisense-1	antisense RNA (predicted)	ncRNA gene		76.7059	5.81506	0.730192	7.96374	1.66917e-15	2.69038e-14	237.673	4.25109
SPNCRNA.555	ire1-antisense-1	antisense RNA (predicted)	ncRNA gene	SPNG2AF18	111.188	5.7101	0.733953	7.77993	7.25672e-15	1.08349e-13	298.722	5.81286
SPNCRNA.554	SPAC10F6.08c-antisense-1	antisense RNA (predicted)	ncRNA gene	SPNG2AF217	90.1031	5.68277	0.708144	8.02489	1.01619e-15	1.69087e-14	238.477	4.58634
SPNCRNA.870		antisense RNA (predicted)	ncRNA gene		70.2183	5.21798	0.704274	7.40902	1.27234e-13	1.58191e-12	193.785	5.29092
SPNCRNA.999	rpn10-antisense-1	antisense RNA (predicted), possible alternative UTR	ncRNA gene		114.209	5.10554	0.579939	8.80358	1.32518e-18	3.24693e-17	270.457	7.7286
SPNCRNA.24	prl24	non-coding RNA, poly(A)-bearing (predicted)	ncRNA gene		1407.09	5.08618	0.519472	9.79106	1.23005e-22	5.11045e-21	5300.34	156.048
SPNCRNA.787	ebp2-antisense-1	antisense RNA (predicted)	ncRNA gene		64.8869	5.05765	0.777141	6.50802	7.6147e-11	6.30381e-10	156.147	4.70404
SPNCRNA.861		intergenic RNA (predicted)	ncRNA gene		1018.18	5.04193	0.532162	9.47443	2.68234e-21	9.59474e-20	3767.1	114.368
SPNCRNA.1189	ctp1-antisense-1	antisense RNA (predicted), possible alternative UTR	ncRNA gene		434.767	4.53659	0.411335	11.029	2.77061e-28	1.89108e-26	1100.76	47.3416
SPNCRNA.827	meu26-antisense-1	antisense RNA (predicted), possible alternative UTR	ncRNA gene		789.539	4.42134	0.468352	9.44021	3.72044e-21	1.29615e-19	2723.66	127.184
SPNCRNA.1512	pvg3-antisense-1	antisense RNA (predicted)	ncRNA gene		83.8451	4.35507	0.676558	6.43709	1.21783e-10	9.74412e-10	174.235	8.58334
SPNCRNA.665	aur1-antisense-1	antisense RNA (predicted)	ncRNA gene		155.76	4.23928	0.6092	6.95876	3.43284e-12	3.47387e-11	117.102	6.39974
SPNCRNA.1006	dhc1-antisense-1	antisense RNA (predicted)	ncRNA gene		99.7805	4.22006	0.514257	8.20614	2.28406e-16	4.20884e-15	292.781	15.5749
SPNCRNA.1348		intergenic RNA (predicted)	ncRNA gene		69.3146	4.17117	0.569408	7.32545	2.38094e-13	2.83382e-12	237.838	13.2711
SPNCRNA.1482		intergenic RNA (predicted)	ncRNA gene		1669.46	4.16611	0.448152	9.29618	1.45579e-20	4.59328e-19	5261.19	293.158
SPNCRNA.1033	SPAC19B12.01-antisense-1	antisense RNA (predicted)	ncRNA gene		338.708	4.10747	0.455203	9.02339	1.82357e-19	5.04043e-18	775.704	44.9104
SPNCRNA.1467	mdl1-antisense-1	antisense RNA (predicted), possible alternative UTR	ncRNA gene		719.153	4.06693	0.501221	8.11405	4.89613e-16	8.68706e-15	1079.27	64.4368
SPNCRNA.1137	ubp16-antisense-1	antisense RNA (predicted)	ncRNA gene		89.9131	4.05634	0.567163	7.15198	8.55329e-13	9.45668e-12	246.959	14.7664
SPNCRNA.1258		intergenic RNA (predicted), possible alternative UTR	ncRNA gene		60.0259	3.88292	0.583935	6.64957	2.93942e-11	2.58368e-10	121.702	8.0314
SPNCRNA.1023	rex3-antisense-1	antisense RNA (predicted), possible alternative UTR	ncRNA gene		945.944	3.82247	0.30531	12.5199	5.80743e-36	7.92774e-34	2683.07	189.613
SPNCRNA.807	pof14-antisense-1	antisense RNA (predicted), possible alternative UTR	ncRNA gene		361.963	3.80849	0.417571	9.12058	7.47234e-20	2.15887e-18	1181.21	84.3983
SPNCRNA.1539	prp1-antisense-1	antisense RNA (predicted)	ncRNA gene		369.356	3.76661	0.491113	7.66955	1.72601e-14	2.43572e-13	299.934	21.827
SPNCRNA.1659	arg4-antisense-1	antisense RNA (predicted)	ncRNA gene		228.678	3.73083	0.434438	8.58771	8.87212e-18	1.85455e-16	553.498	42.0124
SPNCRNA.850	SPAC6F6.12-antisense-1	antisense RNA (predicted)	ncRNA gene		63.5023	3.69103	0.654179	5.64224	1.67854e-08	9.34088e-08	107.701	8.26678
SPNCRNA.719	SPAC22A12.14c-antisense-1	antisense RNA (predicted), possible alternative UTR	ncRNA gene		191.476	3.67186	0.420858	8.72471	2.66872e-18	6.19828e-17	374.706	29.1188
SPNCRNA.87		non-coding RNA (predicted)	ncRNA gene		51.4223	3.64659	0.633972	5.75197	8.82082e-09	5.14407e-08	157.259	12.763
SPNCRNA.633	fal1-antisense-1	antisense RNA (predicted)	ncRNA gene		158.808	3.63416	0.480265	7.56699	3.81966e-14	5.08958e-13	259.588	20.8131
SPNCRNA.1579	swi3-antisense-1	antisense RNA (predicted), possible alternative UTR	ncRNA gene		239.89	3.60881	0.344093	10.4879	9.81663e-26	5.42673e-24	725.672	59.5014
SPNCRNA.1363	SPBC428.15-antisense-1	antisense RNA (predicted)	ncRNA gene		770.64	3.59168	0.358286	10.0246	1.18841e-23	5.52031e-22	2076.28	172.218
SPNCRNA.1050	SPAC29A4.06c-antisense-1	antisense RNA (predicted), possible alternative UTR	ncRNA gene		196.165	3.59018	0.374297	9.59181	8.6555e-22	3.28958e-20	505.918	42.1593
SPNCRNA.1664	tim54-antisense-1	antisense RNA (predicted), possible alternative UTR	ncRNA gene		303.896	3.58725	0.264121	13.5818	5.1327e-42	1.02566e-39	965.257	80.4662
SPSNORNA.45	snR93	box H/ACA small nucleolar RNA snR93	snoRNA gene		159.893	3.40198	0.395136	8.60964	7.32873e-18	1.56121e-16	455.704	43.1448
SPNCRNA.1462		antisense RNA (predicted)	ncRNA gene		204.565	3.37962	0.430346	7.85325	4.05402e-15	6.27716e-14	253.755	24.4099
SPNCRNA.853		antisense RNA (predicted)	ncRNA gene		327.157	3.3368	0.415671	8.02751	9.94705e-16	1.65925e-14	692.867	68.7219
SPNCRNA.1627	rng9-antisense-1	antisense RNA (predicted)	ncRNA gene		96.1903	3.29674	0.532019	6.19665	5.76758e-10	4.15278e-09	230.563	23.3035
SPNCRNA.643	trm112-antisense-1	antisense RNA (predicted)	ncRNA gene		90.4525	3.2883	0.432363	7.60541	2.84001e-14	3.869e-13	218.503	22.2937
SPNCRNA.561	pkl1-antisense-1	antisense RNA (predicted)	ncRNA gene	SPNG2AF3	421.531	3.28223	0.302516	10.8498	1.99965e-27	1.27387e-25	1033.71	106.504
SPNCRNA.1570	abc1-antisense-1	antisense RNA (predicted), possible alternative UTR	ncRNA gene		533.487	3.22767	0.213539	15.1152	1.2867e-51	4.52986e-49	1431.15	152.894
SPNCRNA.1186		intergenic RNA (predicted), possible alternative UTR	ncRNA gene		42.6698	3.21884	0.58981	5.45741	4.83133e-08	2.439e-07	112.893	12.0974
SPNCRNA.1269		intergenic RNA (predicted)	ncRNA gene		131.678	3.20582	0.408956	7.83904	4.54015e-15	6.93357e-14	339.832	36.7776
SPNCRNA.1211	SPCC777.06c-antisense-1	antisense RNA (predicted)	ncRNA gene		184.45	3.16541	0.418426	7.56503	3.87761e-14	5.12596e-13	347.548	38.6868
SPNCRNA.1687	vps10-antisense-1	antisense RNA (predicted)	ncRNA gene		613.974	3.16409	0.321056	9.85524	6.50583e-23	2.80758e-21	1544.64	172.215
SPNCRNA.1523	SPBC365.11-antisense-1	antisense RNA (predicted), possible alternative UTR	ncRNA gene		174.569	3.15443	0.395428	7.97725	1.4963e-15	2.42342e-14	360.725	40.2413
SPNCRNA.1492	rct1-antisense-1	antisense RNA (predicted), possible alternative UTR	ncRNA gene		363.309	3.15386	0.329526	9.57089	1.0599e-21	3.96073e-20	888.564	99.8717
SPNCRNA.1435	mug93-antisense-1	antisense RNA (predicted)	ncRNA gene		482.677	3.11545	0.293706	10.6074	2.75298e-26	1.60128e-24	1381.24	159.505
SPNCRNA.747	osh3-antisense-1	antisense RNA (predicted)	ncRNA gene		552.09	3.03944	0.272732	11.1444	7.62186e-29	5.54159e-27	1002.19	122.47
SPNCRNA.130	omt3	intergenic RNA Omt3	ncRNA gene	SPNCRNA.994	1935.54	3.03769	0.16385	18.5395	9.9197e-77	8.29411e-74	3384.79	412.961
SPNCRNA.659	psf3-antisense-1	antisense RNA (predicted)	ncRNA gene		384.459	3.0291	0.332476	9.11071	8.18462e-20	2.34965e-18	1066.58	130.377
SPNCRNA.173		non-coding RNA (predicted)	ncRNA gene	SPNG271	31.3687	3.02107	0.541103	5.58317	2.36173e-08	1.27606e-07	100.218	12.4992
SPNCRNA.679		intergenic RNA (predicted)	ncRNA gene		362.093	3.00108	0.198717	15.1022	1.56516e-51	5.23469e-49	966.168	120.693
SPNCRNA.878	mvd1-antisense-1	antisense RNA (predicted)	ncRNA gene		68.8069	2.98781	0.446931	6.68518	2.30639e-11	2.05699e-10	106.385	13.1722
SPNCRNA.838	vrs2-antisense-1	antisense RNA (predicted)	ncRNA gene		693.006	2.97979	0.304592	9.78288	1.33358e-22	5.50638e-21	1961.73	248.607
SPNCRNA.845		intergenic RNA (predicted)	ncRNA gene		69.7433	2.9587	0.511345	5.78612	7.20315e-09	4.26388e-08	203.871	26.2217
SPNCRNA.1634	SPBC13G1.05-antisense-1	antisense RNA (predicted), possible alternative UTR	ncRNA gene		534.72	2.95704	0.308905	9.57265	1.04203e-21	3.9158e-20	1381.19	177.736
SPNCRNA.1055		intergenic RNA (predicted), possible alternative UTR	ncRNA gene		321.962	2.93882	0.420595	6.98729	2.80249e-12	2.87513e-11	696.83	90.8257
SPNCRNA.990	cbh1-antisense-1	antisense RNA (predicted)	ncRNA gene		118.01	2.93345	0.382836	7.66242	1.82462e-14	2.55868e-13	141.915	18.3819
SPNCRNA.1217		antisense RNA (predicted)	ncRNA gene		103.536	2.9053	0.348772	8.33009	8.07787e-17	1.56617e-15	265.842	35.4106
SPNCRNA.960	SPAC26H5.04-antisense-1	antisense RNA (predicted)	ncRNA gene		133.181	2.89746	0.382111	7.58276	3.3828e-14	4.57122e-13	302.748	40.5879
SPNCRNA.1358		intergenic RNA (predicted)	ncRNA gene		560.769	2.89307	0.311725	9.28085	1.68124e-20	5.2064e-19	1669.5	225.002
SPNCRNA.1494	meu17-antisense-1	antisense RNA (predicted), possible alternative UTR	ncRNA gene		1046.63	2.86497	0.213498	13.4192	4.66674e-41	8.67106e-39	2808.58	385.955
SPNCRNA.1562		intergenic RNA (predicted)	ncRNA gene		241.274	2.85389	0.230401	12.3866	3.0882e-35	3.89754e-33	731.828	101.087
SPSNRNA.07	snu32	small nucleolar RNA U3B	snoRNA gene	snu3B	245.355	2.82479	0.456764	6.18437	6.23528e-10	4.44646e-09	755.855	106.728
SPNCRNA.863		intergenic RNA (predicted)	ncRNA gene		1583.93	2.81394	0.308911	9.10921	8.2984e-20	2.37214e-18	4247.62	603.791
SPNCRNA.1653	cwf28-antisense-1	antisense RNA (predicted), possible alternative UTR	ncRNA gene		735.886	2.78602	0.31518	8.83944	9.62e-19	2.42823e-17	378.802	54.3097
SPNCRNA.1112	SPCC330.13-antisense-1	antisense RNA (predicted), possible alternative UTR	ncRNA gene		121.214	2.73948	0.396487	6.90939	4.8674e-12	4.83057e-11	254.804	38.0553
SPNCRNA.629	ndk1-antisense-1	antisense RNA (predicted)	ncRNA gene		92.4167	2.72464	0.503613	5.41018	6.29609e-08	3.13352e-07	243.673	37.2044
SPNCRNA.1074	SPAP8A3.13c-antisense-1	antisense RNA (predicted)	ncRNA gene		862.636	2.68685	0.358985	7.48458	7.17746e-14	9.21498e-13	1705.41	264.905
SPNCRNA.758	amt2-antisense-1	antisense RNA (predicted)	ncRNA gene		254.483	2.66601	0.418945	6.36362	1.97054e-10	1.52381e-09	182.859	28.6756
SPNCRNA.1149	SPCC5E4.10c-antisense-1	antisense RNA (predicted)	ncRNA gene		237.638	2.65824	0.38083	6.98014	2.94893e-12	3.01151e-11	430.392	68.2552
SPNCRNA.620	aps1-antisense-1	antisense RNA (predicted)	ncRNA gene		51.9348	2.6417	0.512929	5.15022	2.60185e-07	1.15333e-06	146.634	23.34
SPNCRNA.865		antisense RNA (predicted)	ncRNA gene		358.801	2.59753	0.317256	8.18751	2.66694e-16	4.87409e-15	925.771	153.007
SPNCRNA.1161		intergenic RNA (predicted)	ncRNA gene		63.5708	2.58934	0.355755	7.27844	3.37695e-13	3.89409e-12	171.685	28.4905
SPNCRNA.1294	SPCC1827.07c-antisense-1	antisense RNA (predicted)	ncRNA gene		644.168	2.57913	0.283198	9.10716	8.45688e-20	2.40715e-18	1549.19	259.026
SPNCRNA.14	prl14	antisense RNA (predicted)	ncRNA gene	SPAC1486.03c-antisense-1	1049.01	2.521	0.290945	8.66488	4.51988e-18	1.01115e-16	1714.48	298.906
SPNCRNA.1018	SPAC1834.13-antisense-1	antisense RNA (predicted), possible alternative UTR	ncRNA gene		151.923	2.51836	0.271001	9.29282	1.50251e-20	4.71844e-19	362.084	63.2022
SPNCRNA.688	vps4-antisense-1	antisense RNA (predicted), possible alternative UTR	ncRNA gene		986.925	2.51212	0.327831	7.66284	1.81868e-14	2.5572e-13	2084.52	365.236
SPNCRNA.1620	pgp2-antisense-1	antisense RNA (predicted), possible alternative UTR	ncRNA gene		115.54	2.50357	0.377536	6.63135	3.32634e-11	2.90089e-10	231.232	40.7908
SPNCRNA.760	rec12-antisense-1	antisense RNA (predicted)	ncRNA gene		120.194	2.47721	0.29328	8.44656	3.00021e-17	6.0447e-16	242.708	43.6303
SPNCRNA.1432		intergenic RNA (predicted), possible alternative UTR	ncRNA gene		181.084	2.45215	0.376538	6.51235	7.39852e-11	6.1599e-10	401.273	73.2807
SPNCRNA.1592	dph2-antisense-1	antisense RNA (predicted)	ncRNA gene		177.022	2.4475	0.3993	6.12947	8.81716e-10	6.1244e-09	198.731	36.3895
SPNCRNA.1201	pfl4-antisense-1	antisense RNA (predicted)	ncRNA gene		112.618	2.41482	0.342997	7.04035	1.91759e-12	2.03923e-11	280.629	52.699
SPNCRNA.22	prl22	non-coding RNA, poly(A)-bearing (predicted)	ncRNA gene		59.1488	2.41199	0.444611	5.42495	5.79692e-08	2.90019e-07	153.631	28.5644
SPNCRNA.1616		intergenic RNA (predicted)	ncRNA gene		472.793	2.35868	0.269261	8.75983	1.95543e-18	4.72198e-17	1116	217.845
SPNCRNA.724	prp22-antisense-1	antisense RNA (predicted)	ncRNA gene		727.555	2.35006	0.224641	10.4614	1.2991e-25	7.1227e-24	1300.48	254.916
SPNCRNA.788	SPAC17H9.12c-antisense-1	antisense RNA (predicted)	ncRNA gene		125.976	2.34322	0.385064	6.08527	1.16298e-09	7.88161e-09	254.345	50.4374
SPSNORNA.54	snr79	small nucleolar RNA snR79 (predicted)	snoRNA gene		530.11	2.30752	0.23366	9.87552	5.31557e-23	2.30882e-21	1147.13	231.037
SPNCRNA.1037	SPAC1B3.04c-antisense-2	antisense RNA (predicted)	ncRNA gene		42.2236	2.29455	0.382408	6.00028	1.96976e-09	1.28293e-08	105.113	21.2863
SPNCRNA.1618	rft1-antisense-1	antisense RNA (predicted), possible alternative UTR	ncRNA gene		317.738	2.28714	0.308969	7.40249	1.33654e-13	1.64947e-12	722.439	147.928
SPNCRNA.1545	swi10-antisense-1	antisense RNA (predicted)	ncRNA gene		153.922	2.27637	0.360985	6.30598	2.86371e-10	2.15471e-09	402.954	83.3357
SPNCRNA.1633	pex14-antisense-1	antisense RNA (predicted), possible alternative UTR	ncRNA gene		644.726	2.25431	0.30985	7.2755	3.45149e-13	3.96684e-12	1456.69	305.279
SPNCRNA.1422	SPBC651.02-antisense-1	antisense RNA (predicted)	ncRNA gene		140.161	2.2474	0.346744	6.48143	9.08549e-11	7.45679e-10	323.007	68.204
SPNCRNA.1354	sda1-antisense-1	antisense RNA (predicted)	ncRNA gene		487.706	2.21306	0.329188	6.72276	1.78312e-11	1.62056e-10	268.863	58.1401
SPNCRNA.1622		intergenic RNA (predicted)	ncRNA gene		105.319	2.20767	0.378658	5.83024	5.53474e-09	3.35497e-08	220.922	47.8448
SPNCRNA.1239		intergenic RNA (predicted)	ncRNA gene		164.273	2.19296	0.282737	7.75619	8.75187e-15	1.2923e-13	376.782	82.5824
SPNCRNA.971	SPAC694.03-antisense-1	antisense RNA (predicted), possible alternative UTR	ncRNA gene		124.158	2.17296	0.345936	6.2814	3.35536e-10	2.49933e-09	238.627	53.1008
SPNCRNA.1031	wsp1-antisense-1	antisense RNA (predicted)	ncRNA gene		553.816	2.15413	0.295676	7.28546	3.20583e-13	3.71643e-12	831.57	187.086
SPNCRNA.1407	SPBC337.10c-antisense-1	antisense RNA (predicted), possible alternative UTR	ncRNA gene		126.95	2.15351	0.24193	8.90137	5.51618e-19	1.44132e-17	273.815	61.7028
SPNCRNA.1145		antisense RNA (predicted)	ncRNA gene		340.973	2.15346	0.387294	5.56027	2.69358e-08	1.43909e-07	785.376	176.839
SPNCRNA.1320	fmd2-antisense-1	antisense RNA (predicted)	ncRNA gene		352.549	2.1495	0.184857	11.6279	2.97352e-31	2.92498e-29	834.848	188.575
SPNCRNA.1454	SPBC19C2.10-antisense-1	antisense RNA (predicted)	ncRNA gene		278.178	2.13491	0.34233	6.2364	4.47742e-10	3.29115e-09	283.485	64.3646
SPNCRNA.1265		intergenic RNA (predicted)	ncRNA gene		630.964	2.11614	0.244727	8.64694	5.28969e-18	1.1563e-16	1271.83	293.265
SPNCRNA.893		intergenic RNA (predicted)	ncRNA gene		320.437	2.11023	0.187334	11.2645	1.96448e-29	1.49322e-27	748.074	173.499
SPNCRNA.1517	srm1-antisense-1	antisense RNA (predicted), possible alternative UTR	ncRNA gene		511.008	2.08338	0.306524	6.79679	1.06975e-11	1.01275e-10	1022.76	241.67
SPNCRNA.1628	ppm1-antisense-1	antisense RNA (predicted)	ncRNA gene		172.665	2.08308	0.350445	5.94411	2.77967e-09	1.76574e-08	344.342	81.1011
SPNCRNA.836	myp2-antisense-1	antisense RNA (predicted)	ncRNA gene		290.333	2.03957	0.161398	12.6369	1.32124e-36	1.88038e-34	454.775	110.276
SPNCRNA.1473	spo14-antisense-1	antisense RNA (predicted)	ncRNA gene		134.516	2.02701	0.370032	5.47795	4.30292e-08	2.20216e-07	272.83	67.3054
SPNCRNA.1450	ngg1-antisense-1	antisense RNA (predicted)	ncRNA gene		128.411	2.01676	0.422676	4.77141	1.82939e-06	6.8324e-06	170.604	42.1496
SPNCRNA.908	rpt5-antisense-1	antisense RNA (predicted)	ncRNA gene		89.8798	2.0111	0.39365	5.10885	3.24117e-07	1.40598e-06	138.247	34.0907
SPNCRNA.1597	SPBC3B8.03-antisense-1	antisense RNA (predicted), possible alternative UTR	ncRNA gene		936.286	2.01031	0.205233	9.79528	1.17967e-22	4.93177e-21	1791.63	445.184
SPNCRNA.1569	mhf1-antisense-1	antisense RNA (predicted)	ncRNA gene		68.289	1.99	0.354703	5.61033	2.01941e-08	1.09999e-07	137.35	34.8228
SPNCRNA.1289	ubp12-antisense-1	antisense RNA (predicted)	ncRNA gene		220.75	1.98978	0.32607	6.1023	1.04553e-09	7.15816e-09	189.071	47.4958
SPNCRNA.1054		intergenic RNA (predicted), possible alternative UTR	ncRNA gene		69.2335	1.98924	0.286687	6.9387	3.95716e-12	3.96843e-11	171.406	43.2422
SPSNRNA.05	snu5	small nuclear RNA U5	snRNA gene		80.6817	1.98531	0.353744	5.61228	1.99674e-08	1.0903e-07	190.211	47.9447
SPNCRNA.1042	SPAC890.05-antisense-1	antisense RNA (predicted)	ncRNA gene		698.423	1.98106	0.255	7.76888	7.91852e-15	1.17443e-13	1753.75	444.215
SPNCRNA.1227	ste6-antisense-1	antisense RNA (predicted)	ncRNA gene		507.794	1.97952	0.283993	6.97032	3.16223e-12	3.21951e-11	903.458	229.154
SPNCRNA.891	bet5-antisense-1	antisense RNA (predicted)	ncRNA gene		45.8257	1.97765	0.329262	6.00632	1.8978e-09	1.2409e-08	104.949	26.5772
SPNCRNA.1398	SPBC646.03-antisense-1	antisense RNA (predicted)	ncRNA gene		198.725	1.97566	0.252061	7.83803	4.57659e-15	6.97331e-14	388.359	98.2971
SPNCRNA.1242		intergenic RNA (predicted), possible alternative UTR	ncRNA gene		67.8957	1.96962	0.38232	5.15175	2.58069e-07	1.14471e-06	172.43	44.0142
SPNCRNA.1629	SPBP8B7.18c-antisense-1	antisense RNA (predicted)	ncRNA gene		270.571	1.95618	0.225729	8.66605	4.47379e-18	1.00522e-16	599.973	154.173
SPNCRNA.1508	iws1-antisense-1	antisense RNA (predicted)	ncRNA gene		105.213	1.95457	0.340646	5.73784	9.58928e-09	5.54868e-08	179.681	46.3277
SPNCRNA.803	hrp1-antisense-1	antisense RNA (predicted)	ncRNA gene		646.703	1.95041	0.230434	8.46408	2.58173e-17	5.23309e-16	434.621	112.683
SPNCRNA.605	SPAC1F8.04c-antisense-1	antisense RNA (predicted)	ncRNA gene		248.308	1.94635	0.158294	12.2957	9.54907e-35	1.18285e-32	486.06	125.897
SPNCRNA.1093	SPAC869.09-antisense-1	antisense RNA (predicted)	ncRNA gene		44.9971	1.94469	0.302143	6.43632	1.22404e-10	9.7821e-10	119.942	31.5142
SPNCRNA.1078	spt20-antisense-1	antisense RNA (predicted), possible alternative UTR	ncRNA gene		188.417	1.93984	0.19883	9.75626	1.7343e-22	7.07363e-21	376.152	97.8432
SPNCRNA.1614	snx3-antisense-1	antisense RNA (predicted)	ncRNA gene		62.3121	1.93039	0.338399	5.7045	1.16688e-08	6.67114e-08	101.107	26.2931
SPNCRNA.1359		intergenic RNA (predicted), possible alternative UTR	ncRNA gene		66.9069	1.91673	0.274002	6.99532	2.64659e-12	2.73617e-11	144.182	38.5033
SPNCRNA.1682	top3-antisense-1	antisense RNA (predicted), possible alternative UTR	ncRNA gene		187.009	1.90396	0.326022	5.83997	5.22089e-09	3.18056e-08	244.066	65.2291
SPNCRNA.1529	orc1-antisense-1	antisense RNA (predicted)	ncRNA gene		237.754	1.88522	0.268927	7.01015	2.38058e-12	2.48808e-11	193.414	51.8695
SPNCRNA.1566	SPBC2A9.03-antisense-1	antisense RNA (predicted)	ncRNA gene		219.156	1.88356	0.328425	5.73513	9.74368e-09	5.62342e-08	414.146	112.017
SPNCRNA.796		antisense RNA (predicted)	ncRNA gene		324.851	1.88315	0.256114	7.35277	1.94141e-13	2.32309e-12	590.658	159.561
SPNCRNA.322		intergenic RNA (predicted)	ncRNA gene	SPNCRNA.1380,SPNG1262	742.151	1.87671	0.20556	9.12974	6.86664e-20	2.00572e-18	1595	434.889
SPNCRNA.1036	wis2-antisense-1	antisense RNA (predicted)	ncRNA gene		85.2811	1.87491	0.313753	5.97576	2.29023e-09	1.48156e-08	129.434	35.3959
SPNCRNA.1365		intergenic RNA (predicted)	ncRNA gene		83.6696	1.87308	0.380806	4.91873	8.71085e-07	3.45592e-06	165.145	44.7262
SPNCRNA.606	isp3-antisense-1	antisense RNA (predicted)	ncRNA gene		268.928	1.86748	0.272702	6.84806	7.48577e-12	7.26739e-11	801.274	220.051
SPNCRNA.1005	SPAC1093.05-antisense-1	antisense RNA (predicted)	ncRNA gene		522.915	1.86666	0.239986	7.77821	7.35571e-15	1.09582e-13	159.963	43.5475
SPSNORNA.50	snR98	box H/ACA small nucleolar RNA snR98	snoRNA gene	SPNCRNA.814	161.489	1.85732	0.224171	8.28528	1.1783e-16	2.2391e-15	367.647	101.882
SPNCRNA.1280	SPCC965.04c-antisense-1	antisense RNA (predicted), possible alternative UTR	ncRNA gene		350.785	1.8559	0.297821	6.23157	4.6177e-10	3.38311e-09	673.906	186.053
SPNCRNA.1546	sfc3-antisense-1	antisense RNA (predicted)	ncRNA gene		1076.41	1.8459	0.267385	6.90352	5.07298e-12	5.00489e-11	2426.67	675.112
SPNCRNA.743		intergenic RNA (predicted)	ncRNA gene		208.495	1.83751	0.255626	7.18828	6.56105e-13	7.36357e-12	477.472	133.234
SPSNORNA.38	snR33	box H/ACA small nucleolar RNA snR33	snoRNA gene		218.552	1.8356	0.245485	7.47747	7.57696e-14	9.6722e-13	487.372	136.056
SPNCRNA.656		intergenic RNA (predicted), possible alternative UTR	ncRNA gene		51.2119	1.8326	0.380188	4.82024	1.43384e-06	5.45252e-06	102.564	29.2713
SPNCRNA.1516		intergenic RNA (predicted), possible alternative UTR	ncRNA gene		87.3444	1.82676	0.336425	5.42991	5.63822e-08	2.82502e-07	183.667	51.8743
SPNCRNA.1589	SPBC19F8.04c-antisense-1	antisense RNA (predicted)	ncRNA gene		240.754	1.8248	0.232503	7.84852	4.20987e-15	6.50342e-14	496.127	139.416
SPNCRNA.816	SPAC17G8.02-antisense-1	antisense RNA (predicted)	ncRNA gene		141.811	1.81994	0.337791	5.38778	7.13344e-08	3.51885e-07	217.093	61.7004
SPNCRNA.1640	vps13a-antisense-1	antisense RNA (predicted)	ncRNA gene		715.543	1.81001	0.292363	6.19097	5.97959e-10	4.26867e-09	1957.94	558.486
SPNCRNA.530		non-coding RNA (predicted)	ncRNA gene		51.6079	1.8083	0.286747	6.30626	2.85867e-10	2.15334e-09	101.189	28.5944
SPNCRNA.1418	mrps17-antisense-1	antisense RNA (predicted)	ncRNA gene		67.4811	1.79986	0.339028	5.3089	1.10288e-07	5.21441e-07	141.08	40.3525
SPNCRNA.970		intergenic RNA (predicted)	ncRNA gene		290.594	1.79911	0.247191	7.27823	3.38237e-13	3.89409e-12	613.454	176.102
SPNCRNA.1299		intergenic RNA (predicted)	ncRNA gene		71.8894	1.7843	0.282532	6.31538	2.69506e-10	2.04159e-09	180.741	52.5489
SPNCRNA.1136	ggc1-antisense-2	antisense RNA (predicted)	ncRNA gene		192.628	1.78206	0.287808	6.19185	5.94603e-10	4.24925e-09	371.975	108.664
SPNCRNA.857	SPACUNK4.17-antisense-1	antisense RNA (predicted)	ncRNA gene		1370.62	1.74718	0.233357	7.48717	7.03761e-14	9.0528e-13	2726.91	812.325
SPNCRNA.935		intergenic RNA (predicted), possible alternative UTR	ncRNA gene		151.907	1.74647	0.405817	4.3036	1.68043e-05	5.14906e-05	251.5	74.845
SPNCRNA.1642	SPBC21C3.07c-antisense-1	antisense RNA (predicted)	ncRNA gene		132.839	1.74633	0.281871	6.19548	5.81089e-10	4.17498e-09	193.171	57.2375
SPNCRNA.660	pol4-antisense-2	antisense RNA (predicted)	ncRNA gene		86.818	1.74568	0.277616	6.28812	3.21336e-10	2.40696e-09	156.794	46.6548
SPSNORNA.47	snR95	box H/ACA small nucleolar RNA snR95	snoRNA gene	SPNCRNA.1436	614.386	1.73979	0.150955	11.5252	9.84315e-31	8.77878e-29	1132.75	339.855
SPNCRNA.771	arb1-antisense-1	antisense RNA (predicted)	ncRNA gene		523.549	1.73613	0.196825	8.82067	1.13777e-18	2.81871e-17	1173.55	351.949
SPNCRNA.82	mrp1	RNAse MRP	ncRNA gene	mrp-1,SPNCRNA.727	567.759	1.73089	0.202726	8.5381	1.36444e-17	2.81689e-16	947.725	285.984
SPNCRNA.1476	mcp4-antisense-1	antisense RNA (predicted), possible alternative UTR	ncRNA gene		1014.48	1.72458	0.222082	7.76551	8.13203e-15	1.20343e-13	1629.29	492.594
SPNCRNA.1085	SPAC1039.07c-antisense-1	antisense RNA (predicted), possible alternative UTR	ncRNA gene		311.396	1.72448	0.241867	7.12986	1.0047e-12	1.10534e-11	562.037	170.087
SPNCRNA.1150	smc6-antisense-1	antisense RNA (predicted), possible alternative UTR	ncRNA gene		203.41	1.71635	0.226872	7.56527	3.87062e-14	5.12596e-13	346.832	105.46
SPNCRNA.56	prl56	antisense RNA (predicted)	ncRNA gene	SPACUNK4.13c-antisense-1	214.857	1.70806	0.246894	6.91821	4.57377e-12	4.57308e-11	447.536	137.609
SPNCRNA.795	utp5-antisense-1	antisense RNA (predicted)	ncRNA gene		507.849	1.70608	0.294374	5.79564	6.8063e-09	4.05048e-08	736.381	225.389
SPNCRNA.1526	exo1-antisense-1	antisense RNA (predicted)	ncRNA gene		288.155	1.69971	0.225064	7.55212	4.28216e-14	5.64958e-13	448.43	138.336
SPNCRNA.1593	acr1-antisense-1	antisense RNA (predicted)	ncRNA gene		87.3683	1.69599	0.337207	5.02951	4.91732e-07	2.04425e-06	164.948	50.3914
SPNCRNA.1472		intergenic RNA (predicted)	ncRNA gene		59.234	1.67941	0.308997	5.43505	5.47802e-08	2.753e-07	136.174	42.7503
SPNCRNA.1114		intergenic RNA (predicted)	ncRNA gene		135.881	1.67781	0.148002	11.3364	8.66272e-30	6.81705e-28	286.024	88.708
SPNCRNA.1153	SPCC18B5.02c-antisense-1	antisense RNA (predicted)	ncRNA gene		1615.09	1.67753	0.270417	6.2035	5.52216e-10	3.99759e-09	3658.67	1143.6
SPSNORNA.35	snR3	box H/ACA small nucleolar RNA snR3	snoRNA gene	SPNCRNA.1394	82.4929	1.65538	0.224837	7.36259	1.80379e-13	2.16616e-12	162.06	51.44
SPNCRNA.1419	SPBC409.16c-antisense-1	antisense RNA (predicted)	ncRNA gene		80.3566	1.65258	0.302729	5.45896	4.78929e-08	2.4251e-07	120.099	38.0025
SPNCRNA.619		antisense RNA (predicted)	ncRNA gene		266.802	1.65157	0.393031	4.20214	2.64407e-05	7.79128e-05	434.788	138.255
SPNCRNA.825		intergenic RNA (predicted), possible alternative UTR	ncRNA gene		183.469	1.64492	0.284966	5.77235	7.81734e-09	4.6152e-08	392.869	125.303
SPNCRNA.1364		intergenic RNA (predicted)	ncRNA gene		123.709	1.64025	0.209664	7.8232	5.14952e-15	7.74049e-14	196.027	62.9805
SPNCRNA.1444		intergenic RNA (predicted)	ncRNA gene		128.382	1.63558	0.242392	6.74766	1.50251e-11	1.38434e-10	247.626	79.7251
SPNCRNA.1641	vps13a-antisense-2	antisense RNA (predicted)	ncRNA gene		204.9	1.63156	0.319372	5.10866	3.24453e-07	1.40624e-06	494.26	159.544
SPNCRNA.902	SPAC26A3.17c-antisense-1	antisense RNA (predicted)	ncRNA gene		83.2392	1.6265	0.362926	4.48163	7.40767e-06	2.46149e-05	120.792	39.0139
SPNCRNA.1126	SPCC553.08c-antisense-1	antisense RNA (predicted)	ncRNA gene		344.859	1.62255	0.349809	4.63839	3.51126e-06	1.24245e-05	260.178	84.4235
SPNCRNA.1025		intergenic RNA (predicted), possible alternative UTR	ncRNA gene		144.36	1.62119	0.246272	6.58293	4.61266e-11	3.95565e-10	245.551	79.8996
SPNCRNA.1332	brx1-antisense-1	antisense RNA (predicted), possible alternative UTR	ncRNA gene		181.839	1.61766	0.274563	5.89177	3.82072e-09	2.37296e-08	333.395	108.46
SPNCRNA.1250	utp23-antisense-1	antisense RNA (predicted)	ncRNA gene		135.404	1.60393	0.307212	5.22094	1.78021e-07	8.12822e-07	246.697	81.0296
SPNCRNA.1252	ams2-antisense-1	antisense RNA (predicted)	ncRNA gene		2162.53	1.60148	0.232188	6.89733	5.29888e-12	5.21239e-11	4710.36	1552.42
SPNCRNA.973	hsp3105-antisense-1	antisense RNA (predicted)	ncRNA gene		161.2	1.60001	0.223766	7.15039	8.65298e-13	9.53538e-12	313.96	104.079
SPNCRNA.1356	mcp6-antisense-1	antisense RNA (predicted)	ncRNA gene		183.27	1.59523	0.350248	4.55458	5.24902e-06	1.79136e-05	364.468	120.634
SPNCRNA.1318		antisense RNA (predicted)	ncRNA gene		1013.09	1.59154	0.1596	9.97204	2.02041e-23	9.07014e-22	1999.38	664.439
SPNCRNA.1200		intergenic RNA (predicted)	ncRNA gene		369.807	1.58995	0.249717	6.36702	1.9274e-10	1.49564e-09	646.424	214.667
SPNCRNA.316		intergenic RNA (predicted)	ncRNA gene	SPNCRNA.1372,SPNG1243	210.332	1.5829	0.166656	9.49796	2.14033e-21	7.69712e-20	434.288	145.56
SPNCRNA.1195	tti1-antisense-1	antisense RNA (predicted)	ncRNA gene		2587.8	1.57408	0.17527	8.98086	2.68649e-19	7.30486e-18	5370.67	1803.91
SPNCRNA.767		intergenic RNA (predicted)	ncRNA gene		134.358	1.56456	0.225388	6.94162	3.87618e-12	3.89306e-11	312.772	106.189
SPNCRNA.1127	kpa1-antisense-1	antisense RNA (predicted), possible alternative UTR	ncRNA gene		152.622	1.56366	0.313372	4.9898	6.04433e-07	2.46829e-06	281.881	95.1605
SPNCRNA.964		intergenic RNA (predicted), possible alternative UTR	ncRNA gene		388.628	1.56344	0.217478	7.18898	6.52789e-13	7.33867e-12	828.416	280.38
SPNCRNA.798	SPAC23C11.06c-antisense-1	antisense RNA (predicted)	ncRNA gene		480.424	1.55567	0.243061	6.40032	1.55056e-10	1.21733e-09	640.238	217.112
SPNCRNA.1675	SPBC1861.05-antisense-1	antisense RNA (predicted)	ncRNA gene		264.177	1.55503	0.304101	5.11353	3.16187e-07	1.37425e-06	178.966	60.2021
SPNCRNA.687	cph1-antisense-1	antisense RNA (predicted)	ncRNA gene		558.735	1.5466	0.330903	4.67388	2.95565e-06	1.06178e-05	467.347	159.551
SPNCRNA.1229	SPCC1442.13c-antisense-1	antisense RNA (predicted)	ncRNA gene		404.358	1.52973	0.187944	8.13931	3.97549e-16	7.16766e-15	718.936	249.204
SPNCRNA.1406	rhn1-antisense-1	antisense RNA (predicted)	ncRNA gene		63.5542	1.5266	0.369271	4.13409	3.56361e-05	0.00010248	127.162	44.1684
SPNCRNA.672		intergenic RNA (predicted)	ncRNA gene		553.686	1.52465	0.222275	6.85931	6.91961e-12	6.74712e-11	1181.45	410.759
SPNCRNA.1504		intergenic RNA (predicted), possible alternative UTR	ncRNA gene		791.727	1.5225	0.211086	7.2127	5.48535e-13	6.17703e-12	1656.21	575.983
SPNCRNA.1663	meu14-antisense-1	antisense RNA (predicted)	ncRNA gene		502.369	1.52181	0.230727	6.59573	4.23176e-11	3.65714e-10	908.487	316.388
SPNCRNA.722		antisense RNA (predicted)	ncRNA gene		177.16	1.52146	0.169929	8.95354	3.44247e-19	9.21067e-18	341.443	118.474
SPNCRNA.617	rad8-antisense-1	antisense RNA (predicted)	ncRNA gene		1408.96	1.52	0.205032	7.41346	1.23042e-13	1.5355e-12	1134.02	395.147
SPNCRNA.1662	rev1-antisense-1	antisense RNA (predicted), possible alternative UTR	ncRNA gene		680.931	1.51835	0.266373	5.7001	1.19736e-08	6.82793e-08	1196.18	417.524
SPNCRNA.513		non-coding RNA (predicted)	ncRNA gene	SPNG2585	99.83	1.49796	0.245679	6.0972	1.07945e-09	7.37533e-09	233.256	82.4534
SPSNORNA.20	snR30	small nucleolar RNA U17	snoRNA gene	snoU17,SPNCRNA.906	2306.91	1.49087	0.0858877	17.3584	1.70399e-67	1.03618e-64	4311.09	1536.31
SPNCRNA.1176	SPCC4B3.06c-antisense-1	antisense RNA (predicted)	ncRNA gene		186.404	1.48997	0.204044	7.30217	2.83157e-13	3.32287e-12	379.287	134.872
SPNCRNA.637	sif3-antisense-1	antisense RNA (predicted)	ncRNA gene		160.009	1.48209	0.240817	6.15443	7.53495e-10	5.29425e-09	267.6	95.925
SPNCRNA.1457	atf21-antisense-1	antisense RNA (predicted)	ncRNA gene		927.453	1.48088	0.166894	8.87316	7.11019e-19	1.82923e-17	1805.69	646.764
SPNCRNA.178		non-coding RNA (predicted)	ncRNA gene	SPNG328-329	156.498	1.4762	0.289922	5.09172	3.54823e-07	1.52142e-06	346.549	124.75
SPNCRNA.1408	SPBC1734.03-antisense-1	antisense RNA (predicted)	ncRNA gene		344.716	1.47603	0.206251	7.15648	8.2773e-13	9.1819e-12	435.512	156.255
SPNCRNA.520		non-coding RNA (predicted)	ncRNA gene	SPNG2614	65.5717	1.4743	0.272827	5.40379	6.52468e-08	3.23766e-07	113.376	41.4539
SPNCRNA.1378	cbp6-antisense-1	antisense RNA (predicted), possible alternative UTR	ncRNA gene		3470.56	1.47023	0.192213	7.64898	2.02575e-14	2.8171e-13	7222.22	2606.93
SPNCRNA.1451	cdc28-antisense-1	antisense RNA (predicted)	ncRNA gene		1911.23	1.44426	0.119425	12.0934	1.14472e-33	1.2978e-31	3000.15	1102.17
SPNCRNA.1595		intergenic RNA (predicted)	ncRNA gene		129.723	1.44167	0.247388	5.82757	5.62403e-09	3.40137e-08	233.894	86.5404
SPNCRNA.1368	rhp14-antisense-1	antisense RNA (predicted)	ncRNA gene		460.558	1.42495	0.217039	6.56538	5.19001e-11	4.40558e-10	657.307	245.048
SPNCRNA.642	mug177-antisense-1	antisense RNA (predicted)	ncRNA gene		81.0562	1.42428	0.322955	4.41015	1.03301e-05	3.30929e-05	119.21	44.076
SPNCRNA.1360		intergenic RNA (predicted)	ncRNA gene		142.375	1.41507	0.17606	8.03745	9.17294e-16	1.53395e-14	289.572	109.202
SPNCRNA.1026	fus1-antisense-1	antisense RNA (predicted)	ncRNA gene		233.656	1.40733	0.217643	6.46624	1.00473e-10	8.19588e-10	208.178	77.8436
SPNCRNA.1503		antisense RNA (predicted)	ncRNA gene		1247.96	1.40116	0.191519	7.31607	2.55344e-13	3.023e-12	2105.79	796.966
SPNCRNA.1202	SPCC584.01c-antisense-1	antisense RNA (predicted)	ncRNA gene		387.606	1.40049	0.255466	5.48209	4.20335e-08	2.15615e-07	503.135	190.888
SPNCRNA.846	cig2-antisense-1	antisense RNA (predicted)	ncRNA gene		144.438	1.39745	0.287794	4.85575	1.19934e-06	4.64525e-06	163.334	62.0868
SPNCRNA.1100	hsp3101-antisense-1	antisense RNA (predicted)	ncRNA gene		164.696	1.3953	0.161832	8.62189	6.58563e-18	1.40739e-16	301.773	114.675
SPNCRNA.645	SPAC13C5.04-antisense-1	antisense RNA (predicted)	ncRNA gene		305.117	1.37865	0.180399	7.64224	2.13483e-14	2.96262e-13	627.211	241.84
SPNCRNA.1413	cft2-antisense-1	antisense RNA (predicted), possible alternative UTR	ncRNA gene		299.126	1.37198	0.196913	6.96747	3.22699e-12	3.28045e-11	474.362	183.478
SPNCRNA.1650		intergenic RNA (predicted)	ncRNA gene		57.638	1.37077	0.27663	4.95524	7.22415e-07	2.90923e-06	119.213	45.4495
SPNCRNA.1290		intergenic RNA (predicted)	ncRNA gene		163.903	1.3676	0.229304	5.96415	2.45907e-09	1.58618e-08	286.258	111.784
SPNCRNA.1580	otg2-antisense-1	antisense RNA (predicted)	ncRNA gene		1228.82	1.3653	0.25736	5.30502	1.12658e-07	5.3143e-07	2396.84	930.302
SPNCRNA.1220		intergenic RNA (predicted), possible alternative UTR	ncRNA gene		105.586	1.35835	0.166353	8.16549	3.2013e-16	5.81889e-15	234.641	91.4938
SPNCRNA.974		intergenic RNA (predicted)	ncRNA gene		342.054	1.34638	0.164907	8.16448	3.22813e-16	5.85176e-15	638.837	250.953
SPNCRNA.663	img2-antisense-1	antisense RNA (predicted)	ncRNA gene		83.1029	1.34442	0.373146	3.60294	0.000314633	0.000740268	122.015	47.388
SPNCRNA.833		antisense RNA (predicted)	ncRNA gene		821.219	1.32027	0.216126	6.10878	1.00395e-09	6.9089e-09	1558.61	624.08
SPNCRNA.190		non-coding RNA (predicted)	ncRNA gene	SPNG418	74.1305	1.3193	0.252604	5.22279	1.76247e-07	8.05821e-07	139.014	55.6384
SPNCRNA.228		non-coding RNA (predicted)	ncRNA gene	SPNG693	88.923	1.31698	0.257729	5.10996	3.22224e-07	1.39958e-06	155.17	62.2273
SPNCRNA.511		intergenic RNA (predicted), possible alternative UTR	ncRNA gene	SPNCRNA.1254,SPNG2542	651.651	1.30402	0.184736	7.05887	1.67862e-12	1.79941e-11	1223.06	495.17
SPNCRNA.1080		intergenic RNA (predicted)	ncRNA gene		323.461	1.30114	0.268389	4.84798	1.24724e-06	4.81131e-06	583.465	237.077
SPNCRNA.1524		intergenic RNA (predicted)	ncRNA gene		194.805	1.28563	0.192183	6.68961	2.23761e-11	1.99831e-10	373.481	152.534
SPNCRNA.1695	SPBP4G3.03-antisense-1	antisense RNA (predicted)	ncRNA gene		46.8947	1.28173	0.299757	4.27588	1.90383e-05	5.79114e-05	104.122	42.6416
SPNCRNA.876		intergenic RNA (predicted), possible alternative UTR	ncRNA gene		177.521	1.27843	0.165746	7.71317	1.22733e-14	1.75795e-13	302.202	123.656
SPNCRNA.1070	ofd2-antisense-1	antisense RNA (predicted)	ncRNA gene		232.149	1.27261	0.177306	7.17749	7.1004e-13	7.92898e-12	404.928	167.53
SPNCRNA.239		intergenic RNA (predicted)	ncRNA gene	SPNG774,SPNCRNA.951	74.3572	1.26721	0.213005	5.94919	2.69473e-09	1.72159e-08	152.4	62.7988
SPNCRNA.752	ubx3-antisense-1	antisense RNA (predicted)	ncRNA gene		204.005	1.26266	0.284124	4.44406	8.82758e-06	2.87197e-05	430.536	179.41
SPNCRNA.698		intergenic RNA (predicted), possible alternative UTR	ncRNA gene		366.649	1.25952	0.191772	6.56779	5.10673e-11	4.35145e-10	555.254	231.348
SPNCRNA.1004	SPAC1093.07-antisense-1	antisense RNA (predicted), possible alternative UTR	ncRNA gene		306.22	1.25181	0.155706	8.0396	9.01338e-16	1.51104e-14	745.11	313.401
SPNCRNA.50	prl50	non-coding RNA poly(A)-bearing (predicted)	ncRNA gene		95.6244	1.24487	0.356866	3.48833	0.000486049	0.00110397	211.517	89.3661
SPNCRNA.1081	SPAC29B12.05c-antisense-1	antisense RNA (predicted)	ncRNA gene		341.543	1.24252	0.234475	5.29915	1.16341e-07	5.47647e-07	677.811	286.312
SPNCRNA.1567		antisense RNA (predicted)	ncRNA gene		449.572	1.24145	0.198367	6.25835	3.89064e-10	2.87882e-09	736.275	311.434
SPNCRNA.666	nab3-antisense-1	antisense RNA (predicted)	ncRNA gene		356.743	1.23598	0.203187	6.08296	1.17983e-09	7.97711e-09	440.923	187.246
SPNCRNA.1447	uds1-antisense-1	antisense RNA (predicted)	ncRNA gene		356.413	1.2332	0.214448	5.75057	8.89433e-09	5.1748e-08	390.338	165.772
SPNCRNA.812	SPAC6C3.02c-antisense-1	antisense RNA (predicted)	ncRNA gene		528.482	1.2328	0.158996	7.75365	8.9289e-15	1.31265e-13	947.871	403.546
SPNCRNA.1001	pby1-antisense-1	antisense RNA (predicted)	ncRNA gene		101.7	1.23176	0.21375	5.76262	8.28186e-09	4.85942e-08	154.653	65.6398
SPNCRNA.776	SPAC3H1.08c-antisense-1	antisense RNA (predicted)	ncRNA gene		91.2525	1.23089	0.250332	4.91704	8.78615e-07	3.47961e-06	138.19	58.3448
SPSNRNA.03	snu3	small nucleolar RNA U3	snoRNA gene	U3,U3snRNA,snu3A	63.1635	1.22396	0.410355	2.98268	0.00285736	0.00555284	135.466	58.2853
SPNCRNA.1563	pof10-antisense-1	antisense RNA (predicted)	ncRNA gene		314.594	1.22205	0.219686	5.56271	2.65616e-08	1.42023e-07	572.328	244.799
SPNCRNA.923		intergenic RNA (predicted)	ncRNA gene		235.961	1.2132	0.215873	5.61997	1.90986e-08	1.04885e-07	364.334	156.841
SPNCRNA.712	cwf19-antisense-1	antisense RNA (predicted)	ncRNA gene		1125.9	1.21196	0.129746	9.34099	9.5441e-21	3.08408e-19	1513.78	653.009
SPNCRNA.1203	rec7-antisense-1	antisense RNA (predicted), possible alternative UTR	ncRNA gene		213.086	1.20632	0.23038	5.23623	1.63887e-07	7.54988e-07	294.633	127.925
SPNCRNA.1692		intergenic RNA (predicted)	ncRNA gene		227.721	1.20272	0.233256	5.15621	2.52002e-07	1.12003e-06	435.778	189.184
SPNCRNA.661	SPAC2F7.09c-antisense-1	antisense RNA (predicted)	ncRNA gene		179.813	1.20219	0.257849	4.66239	3.12554e-06	1.11681e-05	352.801	152.866
SPNCRNA.560	atg1801-antisense-1	antisense RNA (predicted)	ncRNA gene	SPNG2AF13	193.213	1.18462	0.194566	6.08853	1.13953e-09	7.76202e-09	141.746	62.3287
SPNCRNA.887	slx4-antisense-1	antisense RNA (predicted)	ncRNA gene		339.634	1.18461	0.109096	10.8583	1.82042e-27	1.18221e-25	569.126	249.201
SPSNORNA.12	snoR02	small nucleolar RNA snoR02 (predicted)	snoRNA gene		93.0801	1.18378	0.210629	5.62022	1.90711e-08	1.0482e-07	157.713	70.2609
SPNCRNA.939	SPAC4H3.16-antisense-1	antisense RNA (predicted)	ncRNA gene		294.952	1.18371	0.198881	5.95183	2.65159e-09	1.69727e-08	458.811	201.533
SPNCRNA.1091	put4-antisense-1	antisense RNA (predicted)	ncRNA gene		251.64	1.18148	0.147696	7.9994	1.25029e-15	2.04479e-14	318.872	139.787
SPNCRNA.652	SPAC24H6.11c-antisense-1	antisense RNA (predicted)	ncRNA gene		611.443	1.17588	0.170161	6.9104	4.83302e-12	4.80358e-11	1052.48	465.739
SPNCRNA.1101	SPCC757.13-antisense-1	antisense RNA (predicted)	ncRNA gene		403.545	1.17535	0.188626	6.23108	4.63227e-10	3.39007e-09	628.941	278.559
SPNCRNA.1110		intergenic RNA (predicted), possible alternative UTR	ncRNA gene		94.6909	1.16995	0.199852	5.85411	4.79585e-09	2.94577e-08	108.38	48.0827
SPNCRNA.1474		intergenic RNA (predicted)	ncRNA gene		112.877	1.16902	0.17332	6.74488	1.53149e-11	1.40716e-10	183.826	81.9818
SPNCRNA.103	sme2	meiRNA sme2	ncRNA gene	SPNCRNA.1341,nam4	305.634	1.16651	0.175793	6.63574	3.22887e-11	2.82326e-10	471.909	210.19
SPNCRNA.1538	ubp14-antisense-1	antisense RNA (predicted)	ncRNA gene		605.794	1.16487	0.193167	6.03039	1.63566e-09	1.08434e-08	1001.59	446.338
SPNCRNA.1244		intergenic RNA (predicted)	ncRNA gene		198.012	1.16155	0.173041	6.71256	1.91245e-11	1.72637e-10	370.345	165.941
SPNCRNA.766		intergenic RNA (predicted), possible alternative UTR	ncRNA gene		93.8634	1.16061	0.195793	5.92772	3.07176e-09	1.93474e-08	156.33	69.6068
SPNCRNA.1542	SPBC3E7.04c-antisense-1	antisense RNA (predicted)	ncRNA gene		82.6943	1.15492	0.264685	4.36336	1.28081e-05	4.02791e-05	107.278	48.5145
SPNCRNA.1316		intergenic RNA (predicted)	ncRNA gene		420.881	1.14434	0.16316	7.01361	2.32245e-12	2.43112e-11	746.575	337.481
SPNCRNA.445	snoR61	small nucleolar RNA snR61	snoRNA gene	SPNGAF57	1423.68	1.1409	0.100785	11.3201	1.0433e-29	8.02138e-28	2664.65	1208.49
SPNCRNA.670		intergenic RNA (predicted), possible alternative UTR	ncRNA gene		125.488	1.13889	0.159266	7.15085	8.62439e-13	9.51956e-12	219.658	99.9691
SPSNORNA.40	snR42	box H/ACA small nucleolar RNA snR42	snoRNA gene		82.9904	1.12769	0.198821	5.67188	1.41241e-08	7.93915e-08	138.978	63.1909
SPNCRNA.655		antisense RNA (predicted)	ncRNA gene		633.362	1.12765	0.152555	7.39176	1.44895e-13	1.77835e-12	1244.03	568.523
SPNCRNA.1446	meu25-antisense-1	antisense RNA (predicted), possible alternative UTR	ncRNA gene		526.443	1.12725	0.21973	5.13017	2.89485e-07	1.27058e-06	930.862	426.083
SPNCRNA.926	mug182-antisense-1	antisense RNA (predicted), possible alternative UTR	ncRNA gene		321.495	1.12674	0.203542	5.53565	3.10075e-08	1.63186e-07	466.759	213.216
SPNCRNA.1463		intergenic RNA (predicted)	ncRNA gene		50.2838	1.12231	0.292191	3.841	0.000122535	0.000315002	102.21	46.6248
SPNCRNA.888	end4-antisense-1	antisense RNA (predicted), possible alternative UTR	ncRNA gene		267.708	1.12099	0.303801	3.68987	0.000224369	0.000547338	186.904	86.2538
SPNCRNA.427		non-coding RNA (predicted)	ncRNA gene	SPNG1861	111.159	1.11945	0.248094	4.51219	6.41631e-06	2.15564e-05	217.581	100.069
SPNCRNA.1449	SPBC28F2.05c-antisense-1	antisense RNA (predicted)	ncRNA gene		577.843	1.10901	0.195762	5.66509	1.46949e-08	8.21855e-08	1090.21	505.504
SPNCRNA.794		intergenic RNA (predicted), possible alternative UTR	ncRNA gene		95.8027	1.10892	0.342203	3.24053	0.00119308	0.00250488	178.313	82.7026
SPNCRNA.1445	SPBC27.01c-antisense-1	antisense RNA (predicted)	ncRNA gene		101.553	1.10107	0.259348	4.24553	2.18082e-05	6.57391e-05	102.148	47.3416
SPNCRNA.1626		antisense RNA (predicted)	ncRNA gene		4608.84	1.09585	0.139986	7.82825	4.94715e-15	7.46987e-14	5882.61	2752.29
SPNCRNA.1469	SPBC28E12.02-antisense-1	antisense RNA (predicted)	ncRNA gene		2868.83	1.08992	0.162609	6.70271	2.04588e-11	1.83198e-10	5333.48	2505.66
SPNCRNA.1603	trs3-antisense-1	antisense RNA (predicted)	ncRNA gene		155.909	1.08969	0.244075	4.46459	8.0224e-06	2.64344e-05	235.336	110.493
SPSNORNA.39	snR36	box H/ACA small nucleolar RNA snR36	snoRNA gene		56.9096	1.0893	0.268744	4.05328	5.05039e-05	0.000140758	117.669	54.8413
SPNCRNA.1287		intergenic RNA (predicted), possible alternative UTR	ncRNA gene		75.2802	1.08523	0.266485	4.07239	4.65328e-05	0.000130507	106.499	50.2313
SPNCRNA.1235	gut2-antisense-1	antisense RNA (predicted)	ncRNA gene		681.842	1.07688	0.17593	6.12108	9.29407e-10	6.42896e-09	1022.37	484.672
SPNCRNA.910		intergenic RNA (predicted), possible alternative UTR	ncRNA gene		106.61	1.06263	0.297839	3.56782	0.000359962	0.000837491	183.713	87.9935
SPNCRNA.1204	rsm1-antisense-1	antisense RNA (predicted)	ncRNA gene		269.428	1.05795	0.239684	4.41394	1.01507e-05	3.25806e-05	273.247	130.587
SPNCRNA.967	SPAC25B8.09-antisense-1	antisense RNA (predicted)	ncRNA gene		205.558	1.05311	0.276989	3.80199	0.000143541	0.000363829	248.602	119.71
SPNCRNA.1214	SPCC663.10-antisense-1	antisense RNA (predicted)	ncRNA gene		125.332	1.05213	0.179373	5.86559	4.47543e-09	2.76164e-08	148.071	72.1361
SPNCRNA.1177	nte1-antisense-1	antisense RNA (predicted)	ncRNA gene		868.689	1.0516	0.103059	10.2039	1.90439e-24	9.16438e-23	1083.31	522.049
SPNCRNA.972	mrc1-antisense-1	antisense RNA (predicted)	ncRNA gene		650.779	1.04758	0.197863	5.29446	1.19367e-07	5.60314e-07	896.75	433.464
SPNCRNA.930		antisense RNA (predicted)	ncRNA gene		287.594	1.04122	0.209289	4.97506	6.52283e-07	2.64592e-06	261.914	127.164
SPNCRNA.1082	sec16-antisense-1	antisense RNA (predicted)	ncRNA gene		1012.48	1.03836	0.216887	4.78755	1.68827e-06	6.33715e-06	1782.97	868.513
SPNCRNA.1414	SPBC1709.19c-antisense-1	antisense RNA (predicted), possible alternative UTR	ncRNA gene		102.092	1.0256	0.254731	4.0262	5.66862e-05	0.000156683	117.161	57.059
SPNCRNA.1344	SPBC1271.08c-antisense-1	antisense RNA (predicted)	ncRNA gene		82.2611	1.01752	0.281082	3.62	0.000294608	0.00069757	144.421	70.65
SPNCRNA.1027		antisense RNA (predicted)	ncRNA gene		527.514	1.0164	0.12684	8.01328	1.11686e-15	1.84918e-14	823.3	406.956
SPNCRNA.751		intergenic RNA (predicted)	ncRNA gene		88.6375	1.00022	0.219844	4.54967	5.37292e-06	1.83084e-05	145.231	72.1744

## Sheet: nc_DOWN
Systematic ID	Common Name	Product	Gene_Type	Other Names	baseMean	log2FoldChange	lfcSE	stat	pvalue	padj	pqr1_average	WT_average
SPNCRNA.61	prl61	antisense RNA (predicted)	ncRNA gene	SPAC186.07c-antisense-1	871.198	-4.89621	0.335968	-14.5734	4.14435e-48	1.20528e-45	56.807	1685.16
SPNCRNA.1471	pof9-antisense-1	antisense RNA (predicted)	ncRNA gene		260.605	-3.18092	0.316189	-10.0602	8.28433e-24	3.90239e-22	22.244	203.9
SPNCRNA.779		intergenic RNA (predicted)	ncRNA gene		116.646	-1.59282	0.348816	-4.56635	4.96296e-06	1.70242e-05	51.3156	155.788
SPNCRNA.1431		intergenic RNA (predicted)	ncRNA gene		92.742	-1.48658	0.196024	-7.58368	3.35877e-14	4.54794e-13	45.983	129.022
SPNCRNA.1510		intergenic RNA (predicted), possible alternative UTR	ncRNA gene		116.912	-1.32742	0.375159	-3.53828	0.000402744	0.000926712	57.1861	143.912
SPNCRNA.1417	meu18-antisense-1	antisense RNA (predicted)	ncRNA gene		222.564	-1.23252	0.204913	-6.01481	1.80095e-09	1.18335e-08	118.925	280.379
SPNCRNA.1292	SPCC70.08c-antisense-1	antisense RNA (predicted)	ncRNA gene		289.729	-1.14688	0.126345	-9.07738	1.11221e-19	3.15236e-18	133.45	297.558
SPNCRNA.1487	mag2-antisense-1	antisense RNA (predicted)	ncRNA gene		75.869	-1.12438	0.491947	-2.28558	0.0222791	0.0355075	78.0295	170.543
SPNCRNA.916		intergenic RNA (predicted)	ncRNA gene		96.3235	-1.08751	0.209469	-5.19173	2.08349e-07	9.39746e-07	52.9483	113.451
SPNCRNA.1015		antisense RNA (predicted)	ncRNA gene		199.227	-1.04856	0.283609	-3.69721	0.000217984	0.0005341	111.78	232.233
SPNCRNA.1548	SPBC336.13c-antisense-1	antisense RNA (predicted)	ncRNA gene		231.428	-1.00954	0.135151	-7.46969	8.03814e-14	1.02219e-12	147.875	298.602
